# Supplementary material for: Transcriptional and imaging-genetic association of cortical interneurons, brain function, and schizophrenia risk
Source: Nat Commun. 2020 Jun 8;11:2889. doi: 10.1038/s41467-020-16710-x (PMC7280213; doi:10.1038/s41467-020-16710-x)
Supplement: Supplementary file 3 — Supplementary Data 1 [file 41467_2020_16710_MOESM3_ESM.xlsx]

## Sheet: AHBA_sample_counts
	Number of samples in each overarching AHBA ontological category
	Cortex	1701
	Globus Pallidus	39
	Amygdala	67
	Hippocampus	124
	Hypothalamus	102
	Striatum	170
	Thalamus	175
	Ventral tegmentum/Substantia Nigra	65
	Number of samples in each Choi et al. 2012 7-network striatal parcel
	No overlap	47
	Visual	0
	Somato/Motor	12
	Dorsal Attention	0
	Ventral Attention	25
	Limbic	16
	Control	54
	Default	16
	Number of samples in each Hwang et al. 2017 thalamic parcel
	No overlap	27
	Lateral Occipital	9
	Medial Occipital	15
	Medial Temporal	1
	Temporal	2
	Somato/Motor	6
	Frontoparietal	7
	Dorsal Attention	3
	Cingulo-opercular	31
	Default	74

## Sheet: AHBA_ontology
structure_category	id	acronym	name	parent_structure_id	hemisphere	graph_order	structure_id_path	color_hex_triplet
CTX	4053	AOrG	anterior orbital gyrus	4009		5	/4005/4006/4007/4008/4009/4053/	E8BF59
CTX	4078	fro	frontal operculum	4009		8	/4005/4006/4007/4008/4009/4078/	E8C159
CTX	4888	FP	frontal pole	4009		11	/4005/4006/4007/4008/4009/4888/	E8C359
CTX	4047	GRe	gyrus rectus	4009		20	/4005/4006/4007/4008/4009/4047/	E8C459
CTX	4035	IFG	inferior frontal gyrus	4009		23	/4005/4006/4007/4008/4009/4035/	E8C659
CTX	4900	IRoG	inferior rostral gyrus	4009		35	/4005/4006/4007/4008/4009/4900/	E8C859
CTX	4059	LOrG	lateral orbital gyrus	4009		38	/4005/4006/4007/4008/4009/4059/	E8CA59
CTX	4050	MOrG	medial orbital gyrus	4009		41	/4005/4006/4007/4008/4009/4050/	E8CB59
CTX	4028	MFG	middle frontal gyrus	4009		44	/4005/4006/4007/4008/4009/4028/	E8CD59
CTX	265504406	OlfA	olfactory area	4009		51	/4005/4006/4007/4008/4009/265504406/	E8CE59
CTX	4071	PCLa	paracentral lobule, anterior part	4009		54	/4005/4006/4007/4008/4009/4071/	E8CF59
CTX	4065	PTG	paraterminal gyrus	4009		61	/4005/4006/4007/4008/4009/4065/	E8D059
CTX	4068	PaOG	parolfactory gyri	4009		64	/4005/4006/4007/4008/4009/4068/	E8D259
CTX	4056	POrG	posterior orbital gyrus	4009		67	/4005/4006/4007/4008/4009/4056/	E8D459
CTX	4010	PrG	precentral gyrus	4009		70	/4005/4006/4007/4008/4009/4010/	E8D659
CTX	4021	SFG	superior frontal gyrus	4009		81	/4005/4006/4007/4008/4009/4021/	E8D959
CTX	4897	SRoG	superior rostral gyrus	4009		88	/4005/4006/4007/4008/4009/4897/	E8DB59
CTX	4269	LIG	long insular gyri	4268		92	/4005/4006/4007/4008/4268/4269/	FFF161
CTX	4272	SIG	short insular gyri	4268		95	/4005/4006/4007/4008/4268/4272/	EFFF61
CTX	4221	CgGf	cingulate gyrus, frontal part	4220		100	/4005/4006/4007/4008/4219/4220/4221/	7F5B33
CTX	4228	CgGp	cingulate gyrus, parietal part	4220		107	/4005/4006/4007/4008/4219/4220/4228/	7F6233
CTX	4235	CgGr	cingulate gyrus, retrosplenial part	4220		114	/4005/4006/4007/4008/4219/4220/4235/	7F6933
CTX	4062	SCG	subcallosal cingulate gyrus	4220		121	/4005/4006/4007/4008/4219/4220/4062/	7F5F33
CTX	4184	Cun	cuneus	4180		165	/4005/4006/4007/4008/4180/4184/	E87751
CTX	4205	IOG	inferior occipital gyrus	4180		172	/4005/4006/4007/4008/4180/4205/	E87B51
CTX	4191	LiG	lingual gyrus	4180		179	/4005/4006/4007/4008/4180/4191/	E88051
CTX	4181	OP	occipital pole	4180		186	/4005/4006/4007/4008/4180/4181/	E88551
CTX	4198	OTG	occipito-temporal gyrus	4180		195	/4005/4006/4007/4008/4180/4198/	E88A51
CTX	4212	SOG	superior occipital gyrus	4180		202	/4005/4006/4007/4008/4180/4212/	E88F51
CTX	4111	AnG	angular gyrus	4103		211	/4005/4006/4007/4008/4084/4103/4111/	FF5D62
CTX	4104	SMG	supramarginal gyrus	4103		218	/4005/4006/4007/4008/4084/4103/4104/	FF5D62
CTX	4125	PCLp	paracentral lobule, posterior part	4084		225	/4005/4006/4007/4008/4084/4125/	FF6462
CTX	4085	PoG	postcentral gyrus	4084		232	/4005/4006/4007/4008/4084/4085/	FF6C62
CTX	4118	PCu	precuneus	4084		243	/4005/4006/4007/4008/4084/4118/	FF7462
CTX	4096	SPL	superior parietal lobule	4084		250	/4005/4006/4007/4008/4084/4096/	FF7B62
CTX	4156	FuG	fusiform gyrus	4132		258	/4005/4006/4007/4008/4132/4156/	FF877F
CTX	4165	HG	Heschl's gyrus	4132		267	/4005/4006/4007/4008/4132/4165/	FF8A7F
CTX	4147	ITG	inferior temporal gyrus	4132		270	/4005/4006/4007/4008/4132/4147/	FF8D7F
CTX	4140	MTG	middle temporal gyrus	4132		279	/4005/4006/4007/4008/4132/4140/	FF907F
CTX	4177	PLP	planum polare	4132		286	/4005/4006/4007/4008/4132/4177/	FF937F
CTX	4171	PLT	planum temporale	4132		289	/4005/4006/4007/4008/4132/4171/	FF967F
CTX	4133	STG	superior temporal gyrus	4132		292	/4005/4006/4007/4008/4132/4133/	FF997F
CTX	4174	TP	temporal pole	4132		299	/4005/4006/4007/4008/4132/4174/	FF9C7F
CTX	4168	TG	transverse gyri	4132		308	/4005/4006/4007/4008/4132/4168/	FF9F7F
HIPP	12896	S	subiculum	4249		143	/4005/4006/4007/4008/4219/4249/12896/	FFD366
HIPP	12892	CA1	CA1 field	4249		128	/4005/4006/4007/4008/4219/4249/12892/	FFBA66
HIPP	12893	CA2	CA2 field	4249		131	/4005/4006/4007/4008/4219/4249/12893/	FFBF66
HIPP	12894	CA3	CA3 field	4249		134	/4005/4006/4007/4008/4219/4249/12894/	FFC466
HIPP	12895	CA4	CA4 field	4249		137	/4005/4006/4007/4008/4219/4249/12895/	FFC966
THAL	12920	DTA	anterior group of nuclei	4393		707	/4005/4006/4391/4392/4393/12920/	A9E855
THAL	12921	ILc	caudal group of intralaminar nuclei	4393		718	/4005/4006/4391/4392/4393/12921/	A9E855
THAL	12922	LGd	dorsal lateral geneiculate nucleus	4393		725	/4005/4006/4391/4392/4393/12922/	A9E855
THAL	12924	DTLd	lateral group of nuclei, dorsal division	12923		735	/4005/4006/4391/4392/4393/12923/12924/	A9E855
THAL	12925	DTLv	lateral group of nuclei, ventral division	12923		752	/4005/4006/4391/4392/4393/12923/12925/	A9E855
THAL	12926	MG	medial geniculate complex	4393		779	/4005/4006/4391/4392/4393/12926/	A9E855
THAL	12927	DTM	medial group of nuclei	4393		792	/4005/4006/4391/4392/4393/12927/	A9E855
THAL	12928	DTP	posterior group of nuclei	4393		811	/4005/4006/4391/4392/4393/12928/	A9E855
THAL	12929	ILr	rostral group of intralaminar nuclei	4393		820	/4005/4006/4391/4392/4393/12929/	A9E855
HYPO	12902	AHA	anterior hypothalamic area	4570		528	/4005/4006/4391/4540/4570/12902/	7FFF84
HYPO	12903	AHN	anterior hypothalamic nucleus	4570		535	/4005/4006/4391/4540/4570/12903/	7FFF84
HYPO	12904	LHA	lateral hypothalamic area, anterior region	4570		538	/4005/4006/4391/4540/4570/12904/	7FFF84
HYPO	12906	PVa	periventricular nucleus of the hypothalamus, anterior part	4570		576	/4005/4006/4391/4540/4570/12906/	7FFF84
HYPO	12905	PVH	paraventricular nucleus of the hypothalamus	4570		541	/4005/4006/4391/4540/4570/12905/	7FFF84
HYPO	12907	SO	supraoptic nucleus	4570		579	/4005/4006/4391/4540/4570/12907/	7FFF84
HYPO	12908	SCN	suprachiasmatic nucleus	4570		586	/4005/4006/4391/4540/4570/12908/	7FFF84
HYPO	13004	LHM	lateral hypothalamic area, mammillary region	4665		594	/4005/4006/4391/4540/4665/13004/	7FFF89
HYPO	12909	MB	mammillary body	4665		599	/4005/4006/4391/4540/4665/12909/	7FFF89
HYPO	12910	PHA	posterior hypothalamic area	4665		618	/4005/4006/4391/4540/4665/12910/	7FFF89
HYPO	12911	SuM	supramammillary nucleus	4665		621	/4005/4006/4391/4540/4665/12911/	7FFF89
HYPO	12912	TM	tuberomammillary nucleus	4665		626	/4005/4006/4391/4540/4665/12912/	7FFF89
HYPO	4541	PrOR	preoptic region	4540		631	/4005/4006/4391/4540/4541/	7FFF8F
HYPO	4633	TubR	tuberal region	4540		660	/4005/4006/4391/4540/4633/	7FFF97
STR	12899	BCd	body of the caudate nucleus	4278		487	/4005/4006/4007/4275/4276/4277/4278/12899/	895BFF
STR	12900	HCd	head of the caudate nucleus	4278		490	/4005/4006/4007/4275/4276/4277/4278/12900/	895BFF
STR	12901	TCd	tail of the caudate nucleus	4278		493	/4005/4006/4007/4275/4276/4277/4278/12901/	895BFF
STR	4290	Acb	nucleus accumbens	4277		496	/4005/4006/4007/4275/4276/4277/4290/	895BFF
STR	4287	Pu	putamen	4277		499	/4005/4006/4007/4275/4276/4277/4287/	895BFF
GP	12898	GPi	globus pallidus, internal segment	4293		482	/4005/4006/4007/4275/4276/4293/12898/	9C53E8
GP	12897	GPe	globus pallidus, external segment	4293		479	/4005/4006/4007/4275/4276/4293/12897/	9C53E8
AMYG	4328	ATZ	amygdalohippocampal transition zone	4327		313	/4005/4006/4007/4275/4327/4328/	FF60DE
AMYG	4341	BLA	basolateral nucleus	4327		331	/4005/4006/4007/4275/4327/4341/	FF60DE
AMYG	4350	BMA	basomedial nucleus	4327		346	/4005/4006/4007/4275/4327/4350/	FF60DE
AMYG	4359	CeA	central nucleus	4327		363	/4005/4006/4007/4275/4327/4359/	FF60DE
AMYG	4366	COMA	cortico-medial group	4327		382	/4005/4006/4007/4275/4327/4366/	FF60DE
AMYG	4375	IA	intercalated nuclei	4327		413	/4005/4006/4007/4275/4327/4375/	FF60DE
AMYG	4378	LA	lateral nucleus	4327		416	/4005/4006/4007/4275/4327/4378/	FF60DE
AMYG	4385	NLOT	nucleus of the lateral olfactory tract	4327		439	/4005/4006/4007/4275/4327/4385/	FF60DE
AMYG	4388	PLA	paralaminar nucleus	4327		442	/4005/4006/4007/4275/4327/4388/	FF60DE
VTA_SN	9067	VTA	ventral tegmental area, left	9066	L	980	/4005/4006/9001/9002/9066/9067/	349009
VTA_SN	9072	SN	substantia nigra	9002		969	/4005/4006/9001/9002/9072/	349009

## Sheet: SST_cort_cor
probe_id	probe_name	gene_id	gene_symbol	gene_name	entrez_id	chromosome	sst_cor
1025747	CUST_980_PI417557136	6710	SST	somatostatin	6750	3	1
1023438	A_24_P246926	1316	CORT	cortistatin	1325	1	0.856905
1019576	A_23_P31584	41365	RABL5	RAB, member RAS oncogene family-like 5	64792	7	0.732675
1020432	A_23_P335329	2769	GNG4	guanine nucleotide binding protein (G protein), gamma 4	2786	1	0.719418
1021121	A_23_P216340	6467	SLA	Src-like-adaptor	6503	8	0.716358
1057651	A_23_P119562	1663	CFD	complement factor D (adipsin)	1675	19	0.714587
1053687	A_24_P382533	4795	NNAT	neuronatin	4826	20	0.714336
1050931	A_24_P327886	6880	TCEA3	transcription elongation factor A (SII), 3	6920	1	0.714122
1010519	A_32_P212471	94320	C1orf230	regulatory subunit of type II PKA R-subunit (RIIa) domain containing 1	284485	1	0.712154
1011029	A_24_P941359	9606	FAM65B	family with sequence similarity 65, member B	9750	6	0.708678
1045593	A_23_P164047	23286	MMD	monocyte to macrophage differentiation-associated	23531	17	0.707331
1051318	A_23_P150343	6550	SLN	sarcolipin	6588	11	0.703822
1016916	A_23_P217901	1000614	RP11-544M22.1	thiosulfate sulfurtransferase (rhodanese)-like domain containing 1	100131187	1	0.703519
1026341	A_23_P122852	6564	SMARCD3	SWI/SNF related, matrix associated, actin dependent regulator of chromatin, subfamily d, member 3	6604	7	0.700894
1036035	A_23_P347541	77775	GRIN3A	glutamate receptor, ionotropic, N-methyl-D-aspartate 3A	116443	9	0.691559
1051434	A_23_P120794	6509	SLC7A4	solute carrier family 7 (orphan transporter), member 4	6545	22	0.69119
1015631	A_32_P189790	119464	AC044839.2	uncharacterized DKFZp779M0652	374387	11	0.69112
1039656	CUST_502_PI416408490	41430	PCDH20	protocadherin 20	64881	13	0.687381
1017617	A_23_P134914	4037	LY6H	lymphocyte antigen 6 complex, locus H	4062	8	0.68674
1023485	A_23_P33326	144	ADRA1B	adrenoceptor alpha 1B	147	5	0.684741
1027965	A_23_P42435	58273	DTNBP1	dystrobrevin binding protein 1	84062	6	0.681558
1052708	A_23_P31765	5537	PKIA	protein kinase (cAMP-dependent, catalytic) inhibitor alpha	5569	8	0.68043
1033482	A_23_P125117	83605	KLHDC8B	kelch domain containing 8B	200942	3	0.679577
1040801	A_23_P406131	36422	TMEM159	transmembrane protein 159	57146	16	0.678976
1026650	A_23_P500381	3343	HTR7	5-hydroxytryptamine (serotonin) receptor 7, adenylate cyclase-coupled	3363	10	0.677403
1053334	A_23_P367405	5060	PCBD1	pterin-4 alpha-carbinolamine dehydratase/dimerization cofactor of hepatocyte nuclear factor 1 alpha	5092	10	0.675965
1048682	A_23_P151595	9227	CPNE6	copine VI (neuronal)	9362	14	0.675808
1041202	A_23_P154234	35934	POLE4	polymerase (DNA-directed), epsilon 4, accessory subunit	56655	2	0.674982
1042746	A_23_P339098	34022	SLC35F2	solute carrier family 35, member F2	54733	11	0.67481
1042383	A_23_P255376	34302	CCDC109B	coiled-coil domain containing 109B	55013	4	0.670958
1048908	A_23_P68106	9044	TMSB10	thymosin beta 10	9168	2	0.668878
1027637	A_23_P308763	10015	FARP1	FERM, RhoGEF (ARHGEF) and pleckstrin domain protein 1 (chondrocyte-derived)	10160	13	0.668727
1042823	A_23_P66011	33841	NECAB2	N-terminal EF-hand calcium binding protein 2	54550	16	0.664896
1049143	A_23_P163492	8859	BAIAP3	BAI1-associated protein 3	8938	16	0.664525
1016210	A_32_P38467	1000421	SNHG8	small nucleolar RNA host gene 8 (non-protein coding)	100093630	4	0.661588
1022655	A_32_P60635	152008	LOC643037	uncharacterized LOC643037	643037	11	0.65996
1019496	A_32_P82895	79158	FAM148C	C2 calcium-dependent domain containing 4C	126567	19	0.659358
1023401	A_32_P143245	122200	C6orf173	centromere protein W	387103	6	0.659329
1043121	A_23_P163697	31240	SYT17	synaptotagmin XVII	51760	16	0.657873
1037668	A_23_P91870	58513	CHCHD6	coiled-coil-helix-coiled-coil-helix domain containing 6	84303	3	0.657547
1054831	A_23_P210581	3730	KCNG1	potassium voltage-gated channel, subfamily G, member 1	3755	20	0.65737
1010572	A_23_P39294	90384	PLAC2	placenta-specific 2 (non-protein coding)	257000	19	0.655937
1029250	CUST_2039_PI417557136	6823	TAC1	tachykinin, precursor 1	6863	7	0.655815
1049474	A_23_P65031	8586	DYNLL1	dynein, light chain, LC8-type 1	8655	12	0.654922
1028434	A_23_P214208	1259	CNR1	cannabinoid receptor 1 (brain)	1268	6	0.653906
1023048	A_23_P117851	149585	CPLX3	complexin 3	594855	15	0.653478
1036141	A_23_P368996	77675	LRRC56	leucine rich repeat containing 56	115399	11	0.653224
1025820	A_23_P165598	60148	DAPL1	death associated protein-like 1	92196	2	0.653019
1055030	A_23_P85209	3573	IL13RA2	interleukin 13 receptor, alpha 2	3598	X	0.652622
1031766	CUST_852_PI416379584	110422	WDR86	WD repeat domain 86	349136	7	0.652129
1028851	A_24_P146188	22637	ANKRD6	ankyrin repeat domain 6	22881	6	0.651568
1017696	A_23_P258393	79503	PPM1M	protein phosphatase, Mg2+/Mn2+ dependent, 1M	132160	3	0.650563
1023113	A_23_P75283	5918	RBP4	retinol binding protein 4, plasma	5950	10	0.649367
1011194	CUST_13511_PI416261804	37710	UBL5	ubiquitin-like 5	59286	19	0.648576
1044837	A_23_P64343	26267	TIMM10	translocase of inner mitochondrial membrane 10 homolog (yeast)	26519	11	0.648306
1047200	A_23_P251412	10443	SCGN	secretagogin, EF-hand calcium binding protein	10590	6	0.647924
1027019	A_23_P91697	9091	LARGE	like-glycosyltransferase	9215	22	0.647688
1020124	A_23_P146294	55448	EFCAB1	EF-hand calcium binding domain 1	79645	8	0.647079
1051322	A_23_P161386	6548	SLIT1	slit homolog 1 (Drosophila)	6585	10	0.646332
1057963	A_23_P30567	1384	CRHBP	corticotropin releasing hormone binding protein	1393	5	0.645981
1042042	A_23_P118042	34571	LRRC36	leucine rich repeat containing 36	55282	16	0.645888
1054302	A_23_P85008	4104	MAOB	monoamine oxidase B	4129	X	0.645429
1057549	A_24_P149036	1797	DPYSL3	dihydropyrimidinase-like 3	1809	5	0.644876
1036860	A_23_P410613	59923	C12orf23	chromosome 12 open reading frame 23	90488	12	0.644835
1035725	A_24_P159335	78975	C16orf55	chromosome 16 open reading frame 55	124045	16	0.644381
1024079	A_23_P416965	25603	FAM149A	family with sequence similarity 149, member A	25854	4	0.643973
1016483	A_23_P321703	125106	ST20	suppressor of tumorigenicity 20	400410	15	0.643718
1012223	CUST_14588_PI416261804	79826	PNCK	pregnancy up-regulated non-ubiquitously expressed CaM kinase	139728	X	0.643188
1041444	A_23_P77223	35184	MESP1	mesoderm posterior 1 homolog (mouse)	55897	15	0.643128
1039385	A_23_P74435	54918	C1orf50	chromosome 1 open reading frame 50	79078	1	0.642954
1043167	A_24_P327050	31173	TRAPPC2L	trafficking protein particle complex 2-like	51693	16	0.642933
1048470	A_23_P208866	9394	GMFG	glia maturation factor, gamma	9535	19	0.641418
1026753	A_23_P425332	36991	PPP4R4	protein phosphatase 4, regulatory subunit 4	57718	14	0.641371
1021086	CUST_685_PI416379584	110160	MSANTD1	Myb/SANT-like DNA-binding domain containing 1	345222	4	0.641018
1033620	A_23_P76109	83406	RILPL2	Rab interacting lysosomal protein-like 2	196383	12	0.640608
1027786	CUST_12458_PI416261804	5701	PTGER3	prostaglandin E receptor 3 (subtype EP3)	5733	1	0.639768
1052927	A_23_P100642	5377	PNMT	phenylethanolamine N-methyltransferase	5409	17	0.639574
1034774	A_23_P363275	80366	WDR66	WD repeat domain 66	144406	12	0.636477
1025959	A_23_P26426	26877	CPNE7	copine VII	27132	16	0.636365
1053194	A_23_P92552	5156	PET112L	PET112 homolog (yeast)	5188	4	0.635816
1042312	A_23_P96369	34375	CXorf57	chromosome X open reading frame 57	55086	X	0.634825
1036247	A_24_P160466	77511	GPRIN1	G protein regulated inducer of neurite outgrowth 1	114787	5	0.634034
1050548	A_23_P19291	7237	TUBB2A	tubulin, beta 2A class IIa	7280	6	0.633304
1044676	A_24_P176714	26822	B9D1	B9 protein domain 1	27077	17	0.632582
1024248	A_23_P210719	35253	NSFL1C	NSFL1 (p97) cofactor (p47)	55968	20	0.632556
1040254	A_32_P171313	37769	GNB4	guanine nucleotide binding protein (G protein), beta polypeptide 4	59345	3	0.632354
1051105	A_24_P244706	6711	SSTR1	somatostatin receptor 1	6751	14	0.631843
1026472	A_23_P398566	7965	NR4A3	nuclear receptor subfamily 4, group A, member 3	8013	9	0.631787
1018192	CUST_658_PI416573500	79587	C5orf49	chromosome 5 open reading frame 49	134121	5	0.628018
1038780	A_23_P67569	55750	AC006273.1	lipid phosphate phosphatase-related protein type 3	79948	19	0.627901
1053642	A_23_P82929	4825	NOV	nephroblastoma overexpressed	4856	8	0.627251
1048362	A_23_P103011	9465	RAB36	RAB36, member RAS oncogene family	9609	22	0.626791
1030581	A_23_P144054	5548	PRKCD	protein kinase C, delta	5580	3	0.626202
1029941	A_23_P159907	57259	MAGED4B	melanoma antigen family D, 4B	81557	X	0.626126
1035067	CUST_822_PI416379584	79742	PTRH1	peptidyl-tRNA hydrolase 1 homolog (S. cerevisiae)	138428	9	0.625891
1031330	A_32_P195719	123617	CENPVL1	centromere protein V pseudogene 1	389857	X	0.625659
1054530	CUST_1411_PI416379584	3991	LOXL1	lysyl oxidase-like 1	4016	15	0.625148
1030180	A_23_P100632	30637	HN1	hematological and neurological expressed 1	51155	17	0.623743
1025946	CUST_23_PI416379584	85507	PLAC9	placenta-specific 9	219348	10	0.623427
1037418	A_23_P134204	58889	FAM71F1	family with sequence similarity 71, member F1	84691	7	0.62217
1037927	A_23_P140146	58198	IFI27L2	interferon, alpha-inducible protein 27-like 2	83982	14	0.621275
1026509	CUST_1351_PI416379584	134481	LRRC24	leucine rich repeat containing 24	441381	8	0.62116
1044240	A_23_P40548	29534	YPEL1	yippee-like 1 (Drosophila)	29799	22	0.620292
1053929	A_24_P282383	4599	MYH7	myosin, heavy chain 7, cardiac muscle, beta	4625	14	0.620162
1042182	A_23_P62387	34479	NUDT11	nudix (nucleoside diphosphate linked moiety X)-type motif 11	55190	X	0.618955
1010825	A_23_P206140	34755	DNAJA4	DnaJ (Hsp40) homolog, subfamily A, member 4	55466	15	0.617942
1051212	A_24_P302584	6624	SOX11	SRY (sex determining region Y)-box 11	6664	2	0.617674
1044833	A_23_P98382	26269	TIMM8B	translocase of inner mitochondrial membrane 8 homolog B (yeast)	26521	11	0.616982
1021251	A_23_P8561	36688	RHBDD2	rhomboid domain containing 2	57414	7	0.616285
1043050	A_23_P150394	33131	FXYD6	FXYD domain containing ion transport regulator 6	53826	11	0.615927
1011280	A_24_P313756	1000550	LOC100289263	hypothetical protein LOC100289263	100289263	18	0.615882
1059297	A_23_P214627	196	AIF1	allograft inflammatory factor 1	199	6	0.61562
1057496	A_23_P252892	1804	DRD5	dopamine receptor D5	1816	4	0.6155
1053652	A_23_P256470	4821	NPY	neuropeptide Y	4852	7	0.614894
1044461	CUST_10398_PI416261804	27086	RRP7A	ribosomal RNA processing 7 homolog A (S. cerevisiae)	27341	22	0.614677
1021012	A_24_P270728	26219	NUPR1	nuclear protein, transcriptional regulator, 1	26471	16	0.613969
1012136	A_32_P37867	59523	KIAA1644	KIAA1644	85352	22	0.613752
1017017	A_23_P21485	34311	PID1	phosphotyrosine interaction domain containing 1	55022	2	0.613521
1033143	A_24_P55225	85752	RSPH9	radial spoke head 9 homolog (Chlamydomonas)	221421	6	0.613312
1052216	A_32_P137035	5955	TRIM27	tripartite motif containing 27	5987	6	0.613282
1028084	A_23_P35066	30856	SNX7	sorting nexin 7	51375	1	0.61327
1044227	A_23_P27573	29579	TFPT	TCF3 (E2A) fusion partner (in childhood Leukemia)	29844	19	0.612013
1010459	A_32_P206839	1000096	LOC100288911	uncharacterized LOC100288911	100288911	2	0.611145
1059037	A_32_P171061	427	ASCL2	achaete-scute complex homolog 2 (Drosophila)	430	11	0.611145
1054504	A_24_P277331	4018	LRPAP1	low density lipoprotein receptor-related protein associated protein 1	4043	4	0.610926
1016021	A_32_P177955	134557	RP11-60I3.5	uncharacterized LOC441461	441461	9	0.610891
1041219	CUST_270_PI416379584	35884	TUBB7P	tubulin, beta 7, pseudogene	56604	4	0.610734
1033229	A_23_P352484	85633	DOK6	docking protein 6	220164	18	0.610686
1010567	A_23_P80718	79506	SYNPR	synaptoporin	132204	3	0.610595
1032815	A_32_P5976	90338	NUDT14	nudix (nucleoside diphosphate linked moiety X)-type motif 14	256281	14	0.610465
1016130	A_24_P251734	36163	FSTL5	follistatin-like 5	56884	4	0.610363
1016881	A_23_P409417	81253	VPS37D	vacuolar protein sorting 37 homolog D (S. cerevisiae)	155382	7	0.609999
1018371	CUST_285_PI416408490	2725	GLRA2	glycine receptor, alpha 2	2742	X	0.609018
1046708	A_23_P4611	10840	SLC27A5	solute carrier family 27 (fatty acid transporter), member 5	10998	19	0.608914
1038167	A_23_P139864	57689	GSG1	germ cell associated 1	83445	12	0.608785
1052563	A_24_P233570	5657	PSMB1	proteasome (prosome, macropain) subunit, beta type, 1	5689	6	0.608447
1050411	A_23_P38959	7366	VAV1	vav 1 guanine nucleotide exchange factor	7409	19	0.608186
1036085	A_23_P143857	77738	LRRC3B	leucine rich repeat containing 3B	116135	3	0.60755
1019679	A_23_P107911	5623	KLK10	kallikrein-related peptidase 10	5655	19	0.607061
1023977	A_23_P125505	5443	PPEF1	protein phosphatase, EF-hand calcium binding domain 1	5475	X	0.607045
1035807	A_23_P162559	78857	AC069234.1	signal peptide peptidase like 3	121665	12	0.606523
1047114	A_23_P114774	10507	PMVK	phosphomevalonate kinase	10654	1	0.605621
1037129	A_23_P145238	59423	HIST1H2BK	histone cluster 1, H2bk	85236	6	0.60476
1017345	A_23_P16078	5018	PAFAH1B3	platelet-activating factor acetylhydrolase 1b, catalytic subunit 3 (29kDa)	5050	19	0.604721
1019414	A_23_P145388	1003520	LOC100287080	hypothetical protein LOC100287080	100287080	6	0.604502
1038997	A_23_P127033	55549	ECHDC3	enoyl CoA hydratase domain containing 3	79746	10	0.604472
1033396	CUST_42_PI417507815	83710	TUBB	tubulin, beta class I	203068	6	0.604102
1024046	A_23_P11843	10299	LRRN2	leucine rich repeat neuronal 2	10446	1	0.603861
1040406	A_23_P210690	37033	TRIB3	tribbles homolog 3 (Drosophila)	57761	20	0.603545
1026070	A_24_P16036	124224	PTRHD1	peptidyl-tRNA hydrolase domain containing 1	391356	2	0.603243
1012445	A_23_P501276	1001151	LOC100131504	hypothetical LOC100131504	100131504	NA	0.602876
1046894	A_23_P39386	10712	HCST	hematopoietic cell signal transducer	10870	19	0.602806
1044540	A_24_P29001	27003	LSM3	LSM3 homolog, U6 small nuclear RNA associated (S. cerevisiae)	27258	3	0.602078
1018495	A_23_P170901	79628	PACRG	PARK2 co-regulated	135138	6	0.601989
1056972	A_32_P50522	2264	FKBP1A	FK506 binding protein 1A, 12kDa	2280	20	0.601781
1058530	A_23_P162010	882	CCKBR	cholecystokinin B receptor	887	11	0.601755
1058467	A_23_P85250	929	CD24	CD24 molecule	100133941	6	0.600396
1032497	A_23_P125078	94191	SLC26A11	solute carrier family 26, member 11	284129	17	0.60028
1018148	A_23_P14083	110355	AMIGO2	adhesion molecule with Ig-like domain 2	347902	12	0.600214
1015789	A_23_P364504	1001719	LOC100287347	similar to hCG1777462	100287347	2	0.60001
1047929	CUST_832_PI416379584	9861	ACOT8	acyl-CoA thioesterase 8	10005	20	0.599866
1015551	A_24_P135841	1002462	LOC100288743	similar to hCG2030094	100288743	6	0.598597
1038674	A_24_P212152	55898	FAM128B	mitotic spindle organizing protein 2B	80097	2	0.598016
1054447	A_23_P214222	4057	MARCKS	myristoylated alanine-rich protein kinase C substrate	4082	6	0.597609
1041560	A_23_P49816	35092	ADAP2	ArfGAP with dual PH domains 2	55803	17	0.596831
1010863	A_32_P464135	78450	DACH2	dachshund homolog 2 (Drosophila)	117154	X	0.594798
1055910	A_23_P101131	2905	GRP	gastrin-releasing peptide	2922	18	0.594504
1015710	A_23_P90099	119513	TMEM205	transmembrane protein 205	374882	19	0.594114
1029057	A_23_P133770	81191	C6orf129	coiled-coil domain containing 167	154467	6	0.593837
1047071	CUST_6933_PI416261804	10536	DLL3	delta-like 3 (Drosophila)	10683	19	0.593098
1056611	A_23_P125435	2544	GABRB1	gamma-aminobutyric acid (GABA) A receptor, beta 1	2560	4	0.592277
1043882	A_23_P250982	30498	ISOC1	isochorismatase domain containing 1	51015	5	0.591465
1016657	A_32_P42964	123473	RP4-725G10.1	nuclear protein, transcriptional regulator, 1-like	389493	7	0.591262
1037649	A_23_P132874	58529	C3orf26	chromosome 3 open reading frame 26	84319	3	0.590727
1050529	A_23_P60248	7252	TXN	thioredoxin	7295	9	0.590522
1046873	A_23_P77993	10724	AC015936.3	complement component 1, q subcomponent-like 1	10882	17	0.590148
1026707	A_24_P381441	35172	LMO3	LIM domain only 3 (rhombotin-like 2)	55885	12	0.58986
1033733	A_23_P125809	81765	ZCCHC12	zinc finger, CCHC domain containing 12	170261	X	0.589045
1017370	A_23_P81912	1000652	LOC100287146	hypothetical protein LOC100287146	100287146	6	0.588942
1053723	A_23_P30655	4763	NFKBIE	nuclear factor of kappa light polypeptide gene enhancer in B-cells inhibitor, epsilon	4794	6	0.588186
1016974	A_23_P154605	35245	SULF2	sulfatase 2	55959	20	0.587681
1030804	A_23_P41166	8636	B3GALNT1	beta-1,3-N-acetylgalactosaminyltransferase 1 (globoside blood group)	8706	3	0.587591
1044734	A_23_P167005	26741	GPR160	G protein-coupled receptor 160	26996	3	0.58716
1039492	A_23_P254688	41843	TMEM108	transmembrane protein 108	66000	3	0.586897
1021022	A_23_P371039	4892	NTSR1	neurotensin receptor 1 (high affinity)	4923	20	0.586518
1041871	A_23_P160720	34798	BATF3	basic leucine zipper transcription factor, ATF-like 3	55509	1	0.586263
1044324	A_24_P184031	28821	PHPT1	phosphohistidine phosphatase 1	29085	9	0.585449
1059455	A_32_P159612	37	ACCN1	acid-sensing (proton-gated) ion channel 2	40	17	0.584702
1046539	A_23_P106761	10992	CORO1A	coronin, actin binding protein, 1A	11151	16	0.584419
1032848	A_24_P383762	90280	RASGEF1C	RasGEF domain family, member 1C	255426	5	0.583837
1047285	A_23_P98261	10387	SSSCA1	Sjogren syndrome/scleroderma autoantigen 1	10534	11	0.583166
1031813	A_24_P813147	110297	TUBB8	tubulin, beta 8 class VIII	347688	10	0.582279
1059071	A_24_P215882	395	ARHGDIG	Rho GDP dissociation inhibitor (GDI) gamma	398	16	0.581905
1043639	A_23_P104471	30689	DUSP13	dual specificity phosphatase 13	51207	10	0.581
1036019	A_23_P29594	78145	RPL39L	ribosomal protein L39-like	116832	3	0.580962
1051109	A_23_P259172	6708	SSR4	signal sequence receptor, delta	6748	X	0.580765
1052876	A_23_P33022	5409	POLR2L	polymerase (RNA) II (DNA directed) polypeptide L, 7.6kDa	5441	11	0.580575
1026450	A_23_P7827	134284	FAM26F	family with sequence similarity 26, member F	441168	6	0.580308
1057914	A_23_P110791	1425	CSF1R	colony stimulating factor 1 receptor	1436	5	0.580206
1037901	A_23_P68072	58269	WDR54	WD repeat domain 54	84058	2	0.580159
1057957	CUST_942_PI416261804	1388	CRIP2	cysteine-rich protein 2	1397	14	0.579859
1056633	CUST_272_PI416408490	2542	GABRA5	gamma-aminobutyric acid (GABA) A receptor, alpha 5	2558	15	0.579777
1031286	A_32_P52153	124444	LOC392145	exosome component 6 pseudogene	392145	7	0.57965
1027908	A_24_P171075	1381	CREM	cAMP responsive element modulator	1390	10	0.579078
1057090	A_23_P134139	2158	FABP7	fatty acid binding protein 7, brain	2173	6	0.579042
1042268	A_23_P428819	34411	AKIRIN2	akirin 2	55122	6	0.579012
1014744	A_23_P212179	3249	HRH1	histamine receptor H1	3269	3	0.578973
1055266	CUST_1864_PI417557136	3338	HTR2C	5-hydroxytryptamine (serotonin) receptor 2C, G protein-coupled	3358	X	0.578516
1049703	A_23_P12282	8383	DYRK3	dual-specificity tyrosine-(Y)-phosphorylation regulated kinase 3	8444	1	0.57847
1037639	A_23_P75063	58542	DYDC2	DPY30 domain containing 2	84332	10	0.57595
1036848	A_32_P183904	59932	SHF	Src homology 2 domain containing F	90525	15	0.575908
1025149	A_23_P2271	5712	PTHLH	parathyroid hormone-like hormone	5744	12	0.575407
1047810	A_24_P261326	9976	ACTR1A	ARP1 actin-related protein 1 homolog A, centractin alpha (yeast)	10121	10	0.575381
1032615	A_32_P486620	93906	IGSF22	immunoglobulin superfamily, member 22	283284	11	0.575007
1032396	A_24_P561341	94450	FAM150B	family with sequence similarity 150, member B	285016	2	0.574916
1047303	A_23_P257638	10372	CIB1	calcium and integrin binding 1 (calmyrin)	10519	15	0.57464
1039442	A_23_P42695	54857	GGCT	gamma-glutamylcyclotransferase	79017	7	0.574526
1054226	A_23_P30745	4176	MEA1	male-enhanced antigen 1	4201	6	0.574407
1047092	A_23_P403445	10522	CGREF1	cell growth regulator with EF-hand domain 1	10669	2	0.574224
1041490	CUST_14486_PI416261804	35139	PSENEN	presenilin enhancer 2 homolog (C. elegans)	55851	19	0.574126
1011486	A_23_P3823	10149	BCKDK	branched chain ketoacid dehydrogenase kinase	10295	16	0.573736
1034308	A_23_P40880	81048	CMTM8	CKLF-like MARVEL transmembrane domain containing 8	152189	3	0.573679
1042130	A_24_P62800	34509	KLHDC8A	kelch domain containing 8A	55220	1	0.57361
1022246	A_23_P70670	9175	CD83	CD83 molecule	9308	6	0.572975
1035352	CUST_933_PI416379584	79420	OSR1	odd-skipped related 1 (Drosophila)	130497	2	0.572571
1028664	A_23_P211948	33134	P2RY13	purinergic receptor P2Y, G-protein coupled, 13	53829	3	0.572435
1035849	A_23_P128532	78818	C12orf45	chromosome 12 open reading frame 45	121053	12	0.572304
1023156	A_23_P77731	1417	CRYM	crystallin, mu	1428	16	0.572297
1053302	A_23_P257003	5093	PCSK5	proprotein convertase subtilisin/kexin type 5	5125	9	0.572259
1033295	A_23_P369328	85560	C10orf35	chromosome 10 open reading frame 35	219738	10	0.571961
1033689	A_23_P133902	81991	PSORS1C1	psoriasis susceptibility 1 candidate 1	170679	6	0.571399
1040845	A_23_P57658	36388	HRASLS	HRAS-like suppressor	57110	3	0.570756
1026587	A_23_P98350	327	BIRC3	baculoviral IAP repeat containing 3	330	11	0.570202
1024183	A_23_P112478	315	NUDT2	nudix (nucleoside diphosphate linked moiety X)-type motif 2	318	9	0.569966
1024333	A_24_P350589	36757	RNF150	ring finger protein 150	57484	4	0.569593
1056326	A_23_P112251	1012660	DNAJC25-GNG10	DNAJC25-GNG10 readthrough	552891	9	0.569555
1058713	A_23_P137366	709	C1QB	complement component 1, q subcomponent, B chain	713	1	0.569458
1051652	A_32_P107617	6405	SFTPD	surfactant protein D	6441	10	0.569375
1010681	A_32_P57854	37969	AGBL5	ATP/GTP binding protein-like 5	60509	2	0.568867
1050487	A_23_P132956	7302	UCHL1	ubiquitin carboxyl-terminal esterase L1 (ubiquitin thiolesterase)	7345	4	0.568136
1023015	A_23_P139476	962	CD63	CD63 molecule	967	12	0.568053
1050340	A_23_P162322	7437	WNT10B	wingless-type MMTV integration site family, member 10B	7480	12	0.567685
1038173	A_23_P126388	57686	SH3BGRL3	SH3 domain binding glutamic acid-rich protein like 3	83442	1	0.567664
1052394	CUST_16608_PI416261804	5804	PYGL	phosphorylase, glycogen, liver	5836	14	0.567289
1011212	A_23_P56050	7095	TNNT1	troponin T type 1 (skeletal, slow)	7138	19	0.56719
1028176	CUST_942_PI416379584	23006	KIAA1024	KIAA1024	23251	15	0.566942
1051294	A_23_P102937	6572	SUMO3	SMT3 suppressor of mif two 3 homolog 3 (S. cerevisiae)	6612	21	0.56676
1035445	CUST_14170_PI416261804	79286	NKAIN4	Na+/K+ transporting ATPase interacting 4	128414	20	0.566707
1045224	A_23_P52286	25660	RP11-529I10.1	deleted in primary ciliary dyskinesia homolog (mouse)	25911	10	0.566268
1010423	A_24_P653603	94201	C17orf89	chromosome 17 open reading frame 89	284184	17	0.565964
1041568	CUST_551_PI416408490	35089	SCN3B	sodium channel, voltage-gated, type III, beta subunit	55800	11	0.565873
1039767	A_23_P153461	41323	AC024575.2	lipid phosphate phosphatase-related protein type 2	64748	19	0.565715
1021057	A_23_P218434	181179	RP11-1057N3.1	hCG1814486	728724	8	0.565371
1058973	A_24_P405205	490	ATP2B4	ATPase, Ca++ transporting, plasma membrane 4	493	1	0.565319
1035795	A_32_P208350	78884	TDRD9	tudor domain containing 9	122402	14	0.565057
1053911	A_23_P258018	4610	MYL5	myosin, light chain 5, regulatory	4636	4	0.564964
1015893	A_23_P47709	2334	FOLR2	folate receptor 2 (fetal)	2350	11	0.564963
1057113	A_23_P167674	2146	F12	coagulation factor XII (Hageman factor)	2161	5	0.564902
1017735	A_23_P43946	58534	SARNP	SAP domain containing ribonucleoprotein	84324	12	0.564587
1015853	A_23_P48175	54862	TMEM106C	transmembrane protein 106C	79022	12	0.564532
1021080	A_23_P116081	58364	RNASEH2C	ribonuclease H2, subunit C	84153	11	0.564502
1027182	A_23_P5831	3221	HPCAL1	hippocalcin-like 1	3241	2	0.564317
1010412	CUST_2435_PI416261804	22556	RRAS2	related RAS viral (r-ras) oncogene homolog 2	22800	11	0.564034
1057096	A_23_P59877	2156	FABP5	fatty acid binding protein 5 (psoriasis-associated)	2171	8	0.563664
1015568	A_32_P103614	1002466	RP11-565H13.2	uncharacterized LOC100128511	100128511	10	0.562461
1011393	CUST_3231_PI416261804	94754	AC078937.4	SLC26A4 antisense RNA 1 (non-protein coding)	286002	7	0.561915
1036045	A_32_P101031	77767	LYPD1	LY6/PLAUR domain containing 1	116372	2	0.56187
1029802	A_32_P172864	94352	FAM102B	family with sequence similarity 102, member B	284611	1	0.561545
1021832	A_24_P673063	85674	FABP5P3	fatty acid binding protein 5 pseudogene 3	220832	7	0.561315
1049494	A_24_P360269	8566	RNASET2	ribonuclease T2	8635	6	0.56091
1051320	A_23_P58588	6549	SLIT3	slit homolog 3 (Drosophila)	6586	5	0.560572
1035297	A_23_P121144	79468	LYZL4	lysozyme-like 4	131375	3	0.560402
1052197	A_23_P138717	5969	RGS10	regulator of G-protein signaling 10	6001	10	0.560033
1026062	A_24_P83158	60086	RRP7B	ribosomal RNA processing 7 homolog B (S. cerevisiae)	91695	22	0.559383
1049116	A_23_P92730	8880	HSPB3	heat shock 27kDa protein 3	8988	5	0.559378
1035622	A_24_P383581	79093	C19orf70	chromosome 19 open reading frame 70	125988	19	0.559378
1052081	A_23_P217068	6104	RPL12	ribosomal protein L12	6136	9	0.559208
1048233	CUST_120_PI416379584	9577	GPRIN2	G protein regulated inducer of neurite outgrowth 2	9721	10	0.558987
1026506	A_23_P138655	1580	CYP26A1	cytochrome P450, family 26, subfamily A, polypeptide 1	1592	10	0.558585
1016206	A_23_P217269	11161	VSIG4	V-set and immunoglobulin domain containing 4	11326	X	0.558314
1055758	CUST_5073_PI416261804	3032	HBQ1	hemoglobin, theta 1	3049	16	0.558179
1010520	A_24_P296808	34517	PNMAL1	paraneoplastic Ma antigen family-like 1	55228	19	0.558117
1031942	A_24_P383609	109898	NANOS1	nanos homolog 1 (Drosophila)	340719	10	0.55711
1039165	A_23_P67847	55426	GALNT14	UDP-N-acetyl-alpha-D-galactosamine:polypeptide N-acetylgalactosaminyltransferase 14 (GalNAc-T14)	79623	2	0.556544
1044515	A_23_P67367	27039	DHDH	dihydrodiol dehydrogenase (dimeric)	27294	19	0.556517
1036732	A_23_P36888	60056	FAM113B	PC-esterase domain containing 1B	91523	12	0.55637
1054177	A_23_P104323	4230	MGMT	O-6-methylguanine-DNA methyltransferase	4255	10	0.556235
1058382	CUST_15176_PI416261804	1007	CDH13	cadherin 13, H-cadherin (heart)	1012	16	0.556216
1058349	A_23_P30294	1030	CDO1	cysteine dioxygenase, type I	1036	5	0.556039
1057601	A_24_P388786	1755	DNAH5	dynein, axonemal, heavy chain 5	1767	5	0.55598
1059079	A_23_P159927	390	ARHGAP4	Rho GTPase activating protein 4	393	X	0.555962
1047407	A_23_P87759	10289	EMG1	EMG1 nucleolar protein homolog (S. cerevisiae)	10436	12	0.555837
1047805	A_23_P17880	9981	DNAL4	dynein, axonemal, light chain 4	10126	22	0.555832
1023351	A_23_P81993	85765	C6orf1	chromosome 6 open reading frame 1	221491	6	0.555753
1031628	CUST_850_PI416379584	119514	YJEFN3	YjeF N-terminal domain containing 3	374887	19	0.555518
1012985	A_24_P184803	1678	COCH	coagulation factor C homolog, cochlin (Limulus polyphemus)	1690	14	0.555221
1022689	A_24_P756657	151786	C6orf225	chromosome 6 open reading frame 225	619208	6	0.553767
1043586	A_23_P108708	30736	RNF181	ring finger protein 181	51255	2	0.553733
1052561	A_24_P284893	5658	PSMB2	proteasome (prosome, macropain) subunit, beta type, 2	5690	1	0.553608
1045542	A_23_P19482	23318	DDAH2	dimethylarginine dimethylaminohydrolase 2	23564	6	0.552582
1020418	A_32_P112592	109694	LOC339524	uncharacterized LOC339524	339524	1	0.552383
1033684	A_23_P73787	81997	NUDT10	nudix (nucleoside diphosphate linked moiety X)-type motif 10	170685	X	0.552035
1028032	A_23_P1186	123649	C1QL1	complement component 1, q subcomponent-like 3	389941	10	0.552028
1010655	A_32_P109653	6582	SNCA	synuclein, alpha (non A4 component of amyloid precursor)	6622	4	0.551704
1046598	A_23_P150789	10939	AP000654.2	protease, serine, 23	11098	11	0.551564
1035952	A_23_P21324	78649	TWIST2	twist homolog 2 (Drosophila)	117581	2	0.551387
1016595	A_23_P150547	150424	PGA3	pepsinogen 3, group I (pepsinogen A)	643834	11	0.550844
1038096	A_24_P369232	57885	CCDC3	coiled-coil domain containing 3	83643	10	0.550193
1052796	A_23_P53417	5470	PPP1R1A	protein phosphatase 1, regulatory (inhibitor) subunit 1A	5502	12	0.550036
1010401	CUST_759_PI416379584	8142	DPF1	D4, zinc and double PHD fingers family 1	8193	19	0.54995
1047322	A_23_P165608	10358	SEMA4F	sema domain, immunoglobulin domain (Ig), transmembrane domain (TM) and short cytoplasmic domain, (semaphorin) 4F	10505	2	0.54993
1058715	A_24_P222655	708	C1QA	complement component 1, q subcomponent, A chain	712	1	0.549822
1033227	A_32_P78295	85634	ATOH7	atonal homolog 7 (Drosophila)	220202	10	0.549819
1019708	A_23_P329198	41422	OBFC2A	nucleic acid binding protein 1	64859	2	0.549497
1026267	A_32_P208403	33622	GNG2	guanine nucleotide binding protein (G protein), gamma 2	54331	14	0.549145
1044369	A_23_P34144	28722	MAGEH1	melanoma antigen family H, 1	28986	X	0.548775
1044611	A_23_P67198	26896	CPAMD8	C3 and PZP-like, alpha-2-macroglobulin domain containing 8	27151	19	0.548729
1022158	A_32_P174572	60261	AC007688.2	5-hydroxytryptamine (serotonin) receptor 7 pseudogene 1	93164	12	0.548721
1018043	A_23_P391228	80769	MANEAL	mannosidase, endo-alpha-like	149175	1	0.54858
1016053	A_32_P30905	36978	WDFY4	WDFY family member 4	57705	10	0.547918
1031969	A_24_P365901	109844	TSPAN33	tetraspanin 33	340348	7	0.547666
1016101	A_23_P392126	83622	C17orf108	chromosome 17 open reading frame 108	201229	17	0.54713
1020402	A_23_P12343	2930	GSTM3	glutathione S-transferase mu 3 (brain)	2947	1	0.547044
1030762	CUST_11497_PI416261804	5618	KLK7	kallikrein-related peptidase 7	5650	19	0.547005
1055154	A_23_P13907	3459	IGF1	insulin-like growth factor 1 (somatomedin C)	3479	12	0.546881
1023194	A_23_P106661	76672	CMTM1	CKLF-like MARVEL transmembrane domain containing 1	113540	16	0.545744
1017166	CUST_2820_PI416261804	123293	ARMC10P1	armadillo repeat containing 10 pseudogene 1	389137	3	0.545655
1051403	A_23_P137097	6531	SLC16A2	solute carrier family 16, member 2 (thyroid hormone transporter)	6567	X	0.545609
1058839	A_23_P109171	628	BFSP1	beaded filament structural protein 1, filensin	631	20	0.545114
1010994	A_23_P30976	2894	GRM1	glutamate receptor, metabotropic 1	2911	6	0.54442
1057039	A_23_P63390	2194	FCGR1A	Fc fragment of IgG, high affinity Ia, receptor (CD64)	2209	1	0.544159
1054159	A_23_P91619	4257	MIF	macrophage migration inhibitory factor (glycosylation-inhibiting factor)	4282	22	0.543945
1048356	A_24_P393571	9471	GDA	guanine deaminase	9615	9	0.543925
1035267	A_32_P528967	79499	RTP1	receptor (chemosensory) transporter protein 1	132112	3	0.54378
1015868	A_23_P370924	134085	C3orf78	chromosome 3 open reading frame 78	440957	3	0.543367
1048063	A_32_P148538	9746	RP4-788L13.1	lipid phosphate phosphatase-related protein type 4	9890	1	0.543237
1039836	A_23_P18135	41030	MRPS25	mitochondrial ribosomal protein S25	64432	3	0.542817
1046729	A_23_P161439	10816	C10orf116	chromosome 10 open reading frame 116	10974	10	0.542535
1052553	A_23_P9362	5663	PSMB7	proteasome (prosome, macropain) subunit, beta type, 7	5695	9	0.542404
1049707	A_23_P139600	8377	RASAL1	RAS protein activator like 1 (GAP1 like)	8437	12	0.542159
1016031	A_32_P179998	40590	DMRTC1B	DMRT-like family C1	63947	X	0.541808
1019917	A_23_P147874	41848	CHID1	chitinase domain containing 1	66005	11	0.541698
1016191	A_32_P206479	79308	ZNF831	zinc finger protein 831	128611	20	0.541495
1025391	A_24_P207503	36196	MEIS3P2	Meis homeobox 3	56917	19	0.541373
1031140	A_32_P155016	126390	CTXN1	cortexin 1	404217	19	0.541112
1046839	A_23_P130304	10749	TXNL4A	thioredoxin-like 4A	10907	18	0.54067
1041502	A_23_P420361	35133	BRK1	BRICK1, SCAR/WAVE actin-nucleating complex subunit	55845	3	0.540559
1028803	A_23_P69958	1167	AP3S1	adaptor-related protein complex 3, sigma 1 subunit	1176	5	0.540539
1037079	A_32_P22883	59562	C21orf70	family with sequence similarity 207, member A	85395	21	0.539976
1010297	CUST_1034_PI416379584	1000008	LOC100129291	uncharacterized protein CXorf49-like	100129291	X	0.539817
1016114	A_23_P124522	55680	DCAKD	dephospho-CoA kinase domain containing	79877	17	0.539087
1052488	A_23_P148047	5702	PTGER4	prostaglandin E receptor 4 (subtype EP4)	5734	5	0.538699
1043242	A_23_P319005	31097	AC093310.1	HMP19 protein	51617	5	0.538464
1033516	A_32_P206949	83586	TMEM17	transmembrane protein 17	200728	2	0.538426
1029894	A_23_P314712	26004	CABYR	calcium binding tyrosine-(Y)-phosphorylation regulated	26256	18	0.538244
1019333	A_24_P769672	181580	C12orf73	chromosome 12 open reading frame 73	728568	12	0.537858
1031127	A_24_P196117	126747	GTF2H5	general transcription factor IIH, polypeptide 5	404672	6	0.537684
1046819	A_23_P59921	10765	SUB1	SUB1 homolog (S. cerevisiae)	10923	5	0.537376
1041852	A_23_P112982	34819	SVOP	SV2 related protein homolog (rat)	55530	12	0.536939
1030500	A_23_P135634	9359	MAGED1	melanoma antigen family D, 1	9500	X	0.536548
1049929	A_23_P4754	8141	CLPP	ClpP caseinolytic peptidase, ATP-dependent, proteolytic subunit homolog (E. coli)	8192	19	0.536146
1032677	A_23_P310460	92360	MDGA1	MAM domain containing glycosylphosphatidylinositol anchor 1	266727	6	0.536122
1043718	A_23_P340457	30620	COPS4	COP9 constitutive photomorphogenic homolog subunit 4 (Arabidopsis)	51138	4	0.535655
1037672	A_23_P156739	58510	MNF1	mitochondrial nucleoid factor 1	84300	6	0.53545
1042122	A_23_P328323	34514	RAVER2	ribonucleoprotein, PTB-binding 2	55225	1	0.535427
1030696	A_23_P256890	94826	C9orf117	chromosome 9 open reading frame 117	286207	9	0.535381
1046444	A_23_P96350	11070	PRAF2	PRA1 domain family, member 2	11230	X	0.535187
1049146	A_23_P157128	8856	SKAP2	src kinase associated phosphoprotein 2	8935	7	0.534478
1031056	A_24_P205230	133577	RNASEK	ribonuclease, RNase K	440400	17	0.53445
1015075	A_23_P205057	26998	PCDH17	protocadherin 17	27253	13	0.534114
1055478	A_23_P98183	3245	HRAS	v-Ha-ras Harvey rat sarcoma viral oncogene homolog	3265	11	0.534022
1049011	A_23_P149121	8954	DIRAS3	DIRAS family, GTP-binding RAS-like 3	9077	1	0.533731
1043173	A_23_P90463	31170	LSM7	LSM7 homolog, U6 small nuclear RNA associated (S. cerevisiae)	51690	19	0.533713
1059432	A_32_P175198	68	ACTG1	actin, gamma 1	71	17	0.533695
1045580	A_23_P80242	23298	SEZ6L	seizure related 6 homolog (mouse)-like	23544	22	0.533512
1041381	CUST_799_PI416379584	35290	C19orf10	chromosome 19 open reading frame 10	56005	19	0.53348
1050792	A_23_P207742	7024	THRA	thyroid hormone receptor, alpha	7067	17	0.533405
1056185	A_32_P229221	2878	GRID2	glutamate receptor, ionotropic, delta 2	2895	4	0.533357
1011104	A_24_P19752	5792	PEX19	peroxisomal biogenesis factor 19	5824	1	0.533331
1052706	CUST_14295_PI416261804	5538	PKIB	protein kinase (cAMP-dependent, catalytic) inhibitor beta	5570	6	0.532977
1047822	A_23_P102122	9964	ARPC2	actin related protein 2/3 complex, subunit 2, 34kDa	10109	2	0.532963
1058305	A_23_P73493	1061	CETN2	centrin, EF-hand protein, 2	1069	X	0.532823
1023211	A_24_P94916	7894	LST1	leukocyte specific transcript 1	7940	6	0.532568
1016434	A_32_P198731	33783	NEURL1B	neuralized homolog 1B (Drosophila)	54492	5	0.532116
1010718	A_23_P159076	89723	SLC17A8	solute carrier family 17 (sodium-dependent inorganic phosphate cotransporter), member 8	246213	12	0.532023
1048353	A_23_P109768	9472	RNF7	ring finger protein 7	9616	3	0.531557
1017528	A_24_P164998	151012	LOC646627	phospholipase inhibitor	646627	1	0.531545
1050067	A_23_P132793	7827	ARMET	mesencephalic astrocyte-derived neurotrophic factor	7873	3	0.531387
1059075	A_23_P207766	393	ARHGDIA	Rho GDP dissociation inhibitor (GDI) alpha	396	17	0.530952
1017649	A_24_P306720	125073	RP11-33N16.1	uncharacterized LOC400236	400236	14	0.530368
1059006	A_23_P144877	472	ATOX1	ATX1 antioxidant protein 1 homolog (yeast)	475	5	0.530265
1020798	A_24_P384990	153112	LOC642852	uncharacterized LOC642852	642852	21	0.530258
1017000	CUST_10643_PI416261804	110342	C6orf52	chromosome 6 open reading frame 52	347744	6	0.530064
1030095	A_23_P58796	94653	RGMB	RGM domain family, member B	285704	5	0.529939
1056167	CUST_421_PI417557136	2881	GRIK2	glutamate receptor, ionotropic, kainate 2	2898	6	0.52924
1058620	A_23_P43197	789	CALB1	calbindin 1, 28kDa	793	8	0.528756
1055830	A_23_P41304	2979	GYPE	glycophorin E (MNS blood group)	2996	4	0.52865
1011833	CUST_805_PI416573500	1000829	LOC100287988	hypothetical protein LOC100287988	100287988	20	0.528585
1049431	A_24_P250964	8613	PEA15	phosphoprotein enriched in astrocytes 15	8682	1	0.528378
1015774	A_32_P221305	123504	RP11-90D4.2	uncharacterized LOC389634	389634	12	0.528324
1056369	A_24_P172768	2747	GMFB	glia maturation factor, beta	2764	14	0.52829
1032894	A_23_P3994	90221	C17orf61	chromosome 17 open reading frame 61	254863	17	0.528251
1021884	A_23_P126888	22801	KIF21B	kinesin family member 21B	23046	1	0.528093
1010904	A_32_P42925	68077	MYL12B	myosin, light chain 12B, regulatory	103910	18	0.527788
1022030	A_32_P207180	109639	ARL16	ADP-ribosylation factor-like 16	339231	17	0.527668
1046890	A_23_P116614	10715	ME3	malic enzyme 3, NADP(+)-dependent, mitochondrial	10873	11	0.527526
1047998	A_23_P502915	9804	WDR1	WD repeat domain 1	9948	4	0.52745
1036164	CUST_15165_PI416261804	77660	KCTD12	potassium channel tetramerisation domain containing 12	115207	13	0.527396
1027373	A_23_P32175	26216	LHX6	LIM homeobox 6	26468	9	0.527304
1058534	CUST_147_PI416408490	880	CCK	cholecystokinin	885	3	0.526983
1045116	A_23_P36129	25756	DAK	dihydroxyacetone kinase 2 homolog (S. cerevisiae)	26007	11	0.526872
1041049	A_24_P120346	36233	NIT2	nitrilase family, member 2	56954	3	0.526597
1035542	A_23_P35021	79173	B3GALT6	UDP-Gal:betaGal beta 1,3-galactosyltransferase polypeptide 6	126792	1	0.526513
1032920	CUST_856_PI416261804	90183	CNIH2	cornichon homolog 2 (Drosophila)	254263	11	0.52627
1046724	A_23_P8432	10822	COPS6	COP9 constitutive photomorphogenic homolog subunit 6 (Arabidopsis)	10980	7	0.526158
1041743	CUST_1241_PI416379584	34940	NHP2	NHP2 ribonucleoprotein homolog (yeast)	55651	5	0.525611
1066217	A_24_P68008	119528	C1orf187	chromosome 1 open reading frame 187	374946	1	0.525465
1050980	A_23_P203463	6841	TAF10	TAF10 RNA polymerase II, TATA box binding protein (TBP)-associated factor, 30kDa	6881	11	0.525206
1025708	A_23_P27994	7262	TYROBP	TYRO protein tyrosine kinase binding protein	7305	19	0.524914
1032642	A_24_P64329	93809	STK32C	serine/threonine kinase 32C	282974	10	0.5243
1021752	A_23_P133536	79571	CAPSL	calcyphosine-like	133690	5	0.524228
1018846	A_32_P163089	122751	C12ORF75	chromosome 12 open reading frame 75	387882	12	0.52422
1054539	A_23_P98455	3988	VWA5A	von Willebrand factor A domain containing 5A	4013	11	0.52395
1049965	A_24_P931443	8060	GPR68	G protein-coupled receptor 68	8111	14	0.523886
1039447	A_23_P29680	54852	CAMKV	CaM kinase-like vesicle-associated	79012	3	0.523781
1032255	A_23_P428992	94758	AC009365.1	uncharacterized FLJ40288	286023	7	0.523585
1052041	A_23_P105044	6118	MRPL23	mitochondrial ribosomal protein L23	6150	11	0.523559
1017488	A_23_P430902	78721	MORN4	MORN repeat containing 4	118812	10	0.523443
1015756	A_23_P349966	85875	TMEM130	transmembrane protein 130	222865	7	0.52337
1043588	CUST_4696_PI416261804	30734	MRPL37	mitochondrial ribosomal protein L37	51253	1	0.523323
1027068	A_32_P134007	77510	XKR4	XK, Kell blood group complex subunit-related family, member 4	114786	8	0.523291
1046748	A_24_P161036	10807	ACOT2	acyl-CoA thioesterase 2	10965	14	0.523182
1029759	A_23_P256413	76600	CMTM7	CKLF-like MARVEL transmembrane domain containing 7	112616	3	0.523037
1015714	A_23_P107351	168631	LOC728392	uncharacterized LOC728392	728392	17	0.522855
1016272	A_32_P199462	123259	C2orf80	chromosome 2 open reading frame 80	389073	2	0.522645
1033370	A_23_P401076	83733	SUSD3	sushi domain containing 3	203328	9	0.522612
1016267	A_23_P77568	168155	EIF3CL	eukaryotic translation initiation factor 3, subunit C-like	728689	16	0.522567
1024118	A_23_P28869	5754	PTPRA	protein tyrosine phosphatase, receptor type, A	5786	20	0.522194
1022027	CUST_839_PI416379584	94498	DUSP28	dual specificity phosphatase 28	285193	2	0.522113
1044616	A_24_P84668	26890	FILIP1	filamin A interacting protein 1	27145	6	0.522104
1045601	CUST_1373_PI416379584	23281	HMHA1	histocompatibility (minor) HA-1	23526	19	0.521848
1018631	A_32_P43349	125117	CTD-2536I1.1	uncharacterized LOC400456	400456	15	0.521742
1043188	A_23_P96872	31148	HSPB11	heat shock protein family B (small), member 11	51668	1	0.521077
1046728	A_23_P56314	10817	UQCR11	ubiquinol-cytochrome c reductase, complex III subunit XI	10975	19	0.520696
1046372	A_23_P217528	11118	KLF8	Kruppel-like factor 8	11279	X	0.520256
1039979	A_24_P787897	40764	XYLT1	xylosyltransferase I	64131	16	0.520213
1043802	CUST_13384_PI416261804	30561	NDUFA13	NADH dehydrogenase (ubiquinone) 1 alpha subcomplex, 13	51079	19	0.518994
1054557	CUST_10852_PI416261804	3970	FADS3	fatty acid desaturase 3	3995	11	0.518923
1053162	A_23_P56578	5180	VIT	vitrin	5212	2	0.518845
1039892	A_23_P252903	40975	SIL1	SIL1 homolog, endoplasmic reticulum chaperone (S. cerevisiae)	64374	5	0.518193
1011459	CUST_7856_PI416261804	2209	FDPS	farnesyl diphosphate synthase	2224	1	0.518166
1034727	A_23_P99811	80446	MDP1	magnesium-dependent phosphatase 1	145553	14	0.518062
1016775	A_23_P353667	94301	MIR7-3HG	MIR7-3 host gene (non-protein coding)	284424	19	0.518012
1033794	CUST_1622_PI416261804	81702	PRSS23	protease, serine, 35	167681	6	0.51784
1017754	A_23_P51958	4655	NBL1	neuroblastoma, suppression of tumorigenicity 1	4681	1	0.517172
1038332	A_23_P78053	57260	FAM117A	family with sequence similarity 117, member A	81558	17	0.516852
1035574	A_23_P320185	79134	NDUFA11	NADH dehydrogenase (ubiquinone) 1 alpha subcomplex, 11, 14.7kDa	126328	19	0.516795
1058943	A_23_P146058	525	ATP6V1C1	ATPase, H+ transporting, lysosomal 42kDa, V1 subunit C1	528	8	0.516762
1017474	A_24_P419039	36799	PCDH19	protocadherin 19	57526	X	0.516203
1032900	A_23_P353614	90213	C8orf46	chromosome 8 open reading frame 46	254778	8	0.516137
1048010	A_23_P104116	9795	RBM8A	RNA binding motif protein 8A	9939	1	0.515997
1020431	A_32_P115515	169061	AC092324.1	shisa homolog 9 (Xenopus laevis)	729993	16	0.515962
1019973	A_23_P55682	41825	ZSCAN18	zinc finger and SCAN domain containing 18	65982	19	0.515926
1015984	A_23_P401106	5106	PDE2A	phosphodiesterase 2A, cGMP-stimulated	5138	11	0.51573
1010501	A_32_P183367	36132	BRUNOL4	CUGBP, Elav-like family member 4	56853	18	0.515624
1016545	A_23_P336854	171491	LOC648771	60S ribosomal protein L12-like	648771	22	0.515539
1040199	A_23_P162127	37952	CCDC90B	coiled-coil domain containing 90B	60492	11	0.515461
1027249	A_23_P126167	3757	KCNN3	potassium intermediate/small conductance calcium-activated channel, subfamily N, member 3	3782	1	0.515271
1022826	A_32_P206899	80546	DNAH2	dynein, axonemal, heavy chain 2	146754	17	0.515031
1065854	A_23_P372096	80040	C20orf112	chromosome 20 open reading frame 112	140688	20	0.514724
1052420	A_23_P127579	5773	PTS	6-pyruvoyltetrahydropterin synthase	5805	11	0.514621
1050039	A_24_P849628	7890	RDBP	RD RNA binding protein	7936	6	0.514294
1038138	A_23_P130653	57789	RTBDN	retbindin	83546	19	0.514258
1021794	A_23_P28878	34265	C20orf27	chromosome 20 open reading frame 27	54976	20	0.513949
1036145	A_23_P51278	77672	LRRC42	leucine rich repeat containing 42	115353	1	0.513907
1036572	A_23_P347059	60197	MOBKL1A	MOB kinase activator 1B	92597	4	0.513563
1058720	A_23_P145197	701	BYSL	bystin-like	705	6	0.513513
1042010	A_23_P216708	34601	RFK	riboflavin kinase	55312	9	0.513431
1036311	A_23_P62768	76666	TMEM54	transmembrane protein 54	113452	1	0.512512
1025893	A_23_P33673	78672	TRIM6	tripartite motif containing 6	117854	11	0.51246
1039498	A_23_P403971	41835	DDRGK1	DDRGK domain containing 1	65992	20	0.51225
1020823	A_23_P114282	28721	MCTS1	malignant T cell amplified sequence 1	28985	X	0.512149
1042441	A_23_P24716	34261	TMEM132A	transmembrane protein 132A	54972	11	0.511946
1040166	A_23_P64489	38085	RIC8A	resistance to inhibitors of cholinesterase 8 homolog A (C. elegans)	60626	11	0.511794
1025161	A_23_P159775	2548	GABRE	gamma-aminobutyric acid (GABA) A receptor, epsilon	2564	X	0.511711
1043318	A_23_P205336	31007	C14orf129	chromosome 14 open reading frame 129	51527	14	0.51147
1051841	A_23_P137984	6248	S100A10	S100 calcium binding protein A10	6281	1	0.511427
1039494	A_23_P69738	41840	RASL11B	RAS-like, family 11, member B	65997	4	0.511343
1035916	A_23_P115862	78724	COMTD1	catechol-O-methyltransferase domain containing 1	118881	10	0.511131
1046669	A_24_P379104	10882	PIM2	pim-2 oncogene	11040	X	0.511104
1043155	A_23_P52101	31186	CYB5R1	cytochrome b5 reductase 1	51706	1	0.510915
1028675	A_32_P2452	58091	TMTC1	transmembrane and tetratricopeptide repeat containing 1	83857	12	0.510836
1043396	A_24_P139665	30921	HPCAL4	hippocalcin like 4	51440	1	0.510797
1032629	A_23_P396765	93883	PGM2L1	phosphoglucomutase 2-like 1	283209	11	0.51068
1016970	A_23_P65518	30820	DACT1	dapper, antagonist of beta-catenin, homolog 1 (Xenopus laevis)	51339	14	0.510509
1015620	A_23_P79069	41450	RASAL3	RAS protein activator like 3	64926	19	0.510442
1059509	A_23_P38816	2	A1BG	alpha-1-B glycoprotein	1	19	0.510425
1021828	A_32_P105549	165878	ANXA8	annexin A8	653145	10	0.510268
1041823	A_23_P154208	34866	NAGK	N-acetylglucosamine kinase	55577	2	0.510111
1044303	A_23_P206369	28836	TMEM208	transmembrane protein 208	29100	16	0.509429
1034617	A_23_P55544	80606	CCBE1	collagen and calcium binding EGF domains 1	147372	18	0.50931
1050718	A_23_P399201	7071	TMSB4X	thymosin beta 4, X-linked	7114	X	0.509222
1037007	A_23_P102950	59705	RSPH1	radial spoke head 1 homolog (Chlamydomonas)	89765	21	0.50899
1029650	A_24_P861009	33307	BRWD1	bromodomain and WD repeat domain containing 1	54014	21	0.508761
1035379	A_23_P79599	79387	TMEM18	transmembrane protein 18	129787	2	0.508592
1042839	A_23_P169576	33827	EXOC6	exocyst complex component 6	54536	10	0.508056
1038500	A_23_P17914	56140	PNPLA3	patatin-like phospholipase domain containing 3	80339	22	0.507924
1017098	A_23_P153480	25567	KLK5	kallikrein-related peptidase 5	25818	19	0.50789
1048736	A_23_P323774	9183	PTER	phosphotriesterase related	9317	10	0.507784
1047116	A_23_P27795	10506	AC011479.2	serine peptidase inhibitor, Kunitz type, 2	10653	19	0.507428
1021211	A_23_P256804	9928	SNUPN	snurportin 1	10073	15	0.507395
1051093	A_23_P24884	6724	ST5	suppression of tumorigenicity 5	6764	11	0.506306
1016113	A_23_P21495	8780	FCGBP	Fc fragment of IgG binding protein	8857	19	0.50597
1016832	A_24_P273143	76597	LINC00152	long intergenic non-protein coding RNA 152	112597	2	0.505731
1037398	A_23_P22735	58903	BEX2	brain expressed X-linked 2	84707	X	0.505621
1023609	A_24_P414183	4936	OGG1	8-oxoguanine DNA glycosylase	4968	3	0.505594
1054652	A_23_P363769	3867	KRT86	keratin 86	3892	12	0.505544
1041797	A_23_P70660	34892	FAM46A	family with sequence similarity 46, member A	55603	6	0.505408
1016546	CUST_545_PI417507815	168378	LOC727796	hypothetical LOC727796	727796	17	0.505218
1021346	A_24_P393880	7127	TPM3	tropomyosin 3	7170	1	0.505128
1040245	A_24_P242609	37773	KLHL12	kelch-like 12 (Drosophila)	59349	1	0.504545
1038587	A_23_P140515	56014	TM2D3	TM2 domain containing 3	80213	15	0.504461
1033314	A_23_P150510	85538	MED19	mediator complex subunit 19	219541	11	0.504063
1011005	A_32_P163306	58640	HHIPL1	HHIP-like 1	84439	14	0.503901
1043316	A_23_P27147	31009	ANAPC11	anaphase promoting complex subunit 11	51529	17	0.50359
1040682	CUST_101_PI416261804	36689	C3orf14	chromosome 3 open reading frame 14	57415	3	0.50347
1026565	A_23_P2283	6826	TAC3	tachykinin 3	6866	12	0.503331
1041368	A_23_P200396	35348	C1orf91	transmembrane protein 234	56063	1	0.503148
1023078	A_23_P143902	41377	P2RY12	purinergic receptor P2Y, G-protein coupled, 12	64805	3	0.503086
1033180	A_23_P151368	85713	N6AMT2	N-6 adenine-specific DNA methyltransferase 2 (putative)	221143	13	0.502971
1025654	A_24_P737939	85753	C6orf154	leucine rich repeat containing 73	221424	6	0.502679
1023032	CUST_652_PI417507815	150516	LOC645225	similar to ATP synthase, H+ transporting, mitochondrial F0 complex, subunit F2	645225	9	0.502449
1027101	A_24_P114739	813	CAMK2D	calcium/calmodulin-dependent protein kinase II delta	817	4	0.502164
1052945	A_23_P211598	5340	PMM1	phosphomannomutase 1	5372	22	0.502103
1037721	A_24_P91472	58476	ALKBH7	alkB, alkylation repair homolog 7 (E. coli)	84266	19	0.501931
1031010	A_24_P345948	1623	DCTD	dCMP deaminase	1635	4	0.501364
1047879	A_23_P165346	9911	FARSB	phenylalanyl-tRNA synthetase, beta subunit	10056	2	0.501025
1049850	A_24_P38276	8263	FZD1	frizzled family receptor 1	8321	7	0.50072
1037305	A_24_P106542	59060	RSPO3	R-spondin 3	84870	6	0.500712
1038564	A_23_P3237	56038	ELL3	elongation factor RNA polymerase II-like 3	80237	15	0.500512
1036792	A_23_P31945	59982	IL33	interleukin 33	90865	9	0.500418
1017923	A_23_P371765	58431	C21orf56	chromosome 21 open reading frame 56	84221	21	0.500238
1042853	A_23_P12549	33809	APBB1IP	amyloid beta (A4) precursor protein-binding, family B, member 1 interacting protein	54518	10	0.500145
1046690	A_23_P39774	10859	SNRNP27	small nuclear ribonucleoprotein 27kDa (U4/U6.U5)	11017	2	0.50008
1039980	CUST_9028_PI416261804	40763	LIN7B	lin-7 homolog B (C. elegans)	64130	19	0.500057
1055460	A_23_P328511	3261	HSBP1	heat shock factor binding protein 1	3281	16	0.500018
1017016	A_23_P208516	54982	LENG4	membrane bound O-acyltransferase domain containing 7	79143	19	0.49994
1028254	A_23_P251132	33513	SNTG2	syntrophin, gamma 2	54221	2	0.499748
1044845	A_23_P430658	26256	HEYL	hairy/enhancer-of-split related with YRPW motif-like	26508	1	0.499472
1046507	A_23_P95553	11020	WDR6	WD repeat domain 6	11180	3	0.498906
1029579	A_24_P649282	109547	LUZP2	leucine zipper protein 2	338645	11	0.498792
1057821	A_23_P407565	1513	CX3CR1	chemokine (C-X3-C motif) receptor 1	1524	3	0.498697
1015643	A_32_P49764	1002491	LOC100292909	uncharacterized LOC100292909	100292909	2	0.498448
1046685	A_23_P6447	10862	RABL4	intraflagellar transport 27 homolog (Chlamydomonas)	11020	22	0.498419
1039161	A_23_P46356	55429	TNFAIP8L2	tumor necrosis factor, alpha-induced protein 8-like 2	79626	1	0.498411
1052506	A_23_P65427	5689	PSME2	proteasome (prosome, macropain) activator subunit 2 (PA28 beta)	5721	14	0.498326
1026705	A_32_P234184	123048	HES5	hairy and enhancer of split 5 (Drosophila)	388585	1	0.498027
1051577	A_23_P39647	6472	SLC4A3	solute carrier family 4, anion exchanger, member 3	6508	2	0.497826
1010842	A_32_P209094	34566	FGGY	FGGY carbohydrate kinase domain containing	55277	1	0.497784
1019977	A_23_P159797	8176	PNPLA4	patatin-like phospholipase domain containing 4	8228	X	0.497763
1024952	A_23_P312181	6883	TCEB2	transcription elongation factor B (SIII), polypeptide 2 (18kDa, elongin B)	6923	16	0.497616
1044328	A_23_P142634	28817	METTL5	methyltransferase like 5	29081	2	0.49761
1010747	A_24_P153840	59782	FGD3	FYVE, RhoGEF and PH domain containing 3	89846	9	0.497485
1061259	A_23_P81298	40885	AC093283.3	190 kDa guanine nucleotide exchange factor	64283	5	0.497219
1044451	A_23_P64792	27090	KCNMB4	potassium large conductance calcium-activated channel, subfamily M, beta member 4	27345	12	0.497028
1010512	CUST_51_PI416379584	79139	WTIP	Wilms tumor 1 interacting protein	126374	19	0.49662
1015743	A_32_P83049	22734	EFR3B	EFR3 homolog B (S. cerevisiae)	22979	2	0.496581
1016364	A_24_P391853	1000524	LOC100131482	thioredoxin-like 4A pseudogene	100131482	2	0.496552
1035034	A_23_P73571	79792	MUM1L1	melanoma associated antigen (mutated) 1-like 1	139221	X	0.496521
1050575	A_23_P256773	7217	TSSC1	tumor suppressing subtransferable candidate 1	7260	2	0.496465
1058352	A_23_P89941	1026	CDKN2D	cyclin-dependent kinase inhibitor 2D (p19, inhibits CDK4)	1032	19	0.49611
1026968	A_23_P142631	2265	FKBP1B	FK506 binding protein 1B, 12.6 kDa	2281	2	0.496092
1029628	A_23_P27584	60079	MYADM	myeloid-associated differentiation marker	91663	19	0.495974
1020157	A_23_P121722	35003	ODZ3	odz, odd Oz/ten-m homolog 3 (Drosophila)	55714	4	0.495817
1024515	A_23_P429977	3759	KCNQ1	potassium voltage-gated channel, KQT-like subfamily, member 1	3784	11	0.495787
1052399	A_23_P130194	5799	PYCR1	pyrroline-5-carboxylate reductase 1	5831	17	0.495509
1056338	CUST_6535_PI416261804	2766	GNB2	guanine nucleotide binding protein (G protein), beta polypeptide 2	2783	7	0.495419
1021758	A_32_P33576	4954	OPRK1	opioid receptor, kappa 1	4986	8	0.495313
1042208	A_23_P12336	34459	PRMT6	protein arginine methyltransferase 6	55170	1	0.494987
1025897	A_23_P112825	30932	LCMT1	leucine carboxyl methyltransferase 1	51451	16	0.494917
1050437	A_23_P153586	7343	UQCRFS1	ubiquinol-cytochrome c reductase, Rieske iron-sulfur polypeptide 1	7386	19	0.494908
1018833	A_24_P238744	1003386	AL589182.2	POTE ankyrin domain family, member M	641455	14	0.494809
1018055	A_23_P120970	25558	TTLL1	tubulin tyrosine ligase-like family, member 1	25809	22	0.494607
1050485	A_23_P76690	7304	UCHL3	ubiquitin carboxyl-terminal esterase L3 (ubiquitin thiolesterase)	7347	13	0.494385
1019366	A_32_P147696	93859	LOC283143	uncharacterized LOC283143	283143	11	0.494012
1014784	A_32_P45844	6507	SLC8A2	solute carrier family 8 (sodium/calcium exchanger), member 2	6543	19	0.493639
1014167	A_24_P147765	55822	FOXRED2	FAD-dependent oxidoreductase domain containing 2	80020	22	0.493501
1043604	A_23_P53957	30722	COX16	COX16 cytochrome c oxidase assembly homolog (S. cerevisiae)	51241	14	0.493474
1024804	A_24_P97687	3330	HTR1A	5-hydroxytryptamine (serotonin) receptor 1A, G protein-coupled	3350	5	0.493313
1028099	A_24_P842002	59975	C16orf93	chromosome 16 open reading frame 93	90835	16	0.492798
1030052	A_23_P149206	8634	B4GALT2	UDP-Gal:betaGlcNAc beta 1,4- galactosyltransferase, polypeptide 2	8704	1	0.492281
1018316	A_24_P418250	124882	LINC00086	long intergenic non-protein coding RNA 86	399668	X	0.492249
1023256	A_23_P60376	8650	EDF1	endothelial differentiation-related factor 1	8721	9	0.492205
1017747	A_23_P392222	119611	C9orf119	SWI5 recombination repair homolog (yeast)	375757	9	0.491441
1023521	A_23_P36658	4232	MGST1	microsomal glutathione S-transferase 1	4257	12	0.491335
1023936	A_23_P54918	83463	LDHD	lactate dehydrogenase D	197257	16	0.491284
1037367	A_23_P165130	58964	MPV17L2	MPV17 mitochondrial membrane protein-like 2	84769	19	0.490899
1022958	A_23_P253321	5336	PNOC	prepronociceptin	5368	8	0.490852
1046328	A_23_P27075	11172	GABARAP	GABA(A) receptor-associated protein	11337	17	0.49033
1015818	A_24_P50248	150531	FAM110C	family with sequence similarity 110, member C	642273	2	0.4897
1059777	A_23_P368028	9396	TP53I11	tumor protein p53 inducible protein 11	9537	11	0.489596
1047283	A_23_P164826	10388	RNASEH2A	ribonuclease H2, subunit A	10535	19	0.489578
1021851	CUST_2484_PI416261804	93862	CCDC153	coiled-coil domain containing 153	283152	11	0.489534
1053812	CUST_8510_PI416261804	4688	NDUFB8	NADH dehydrogenase (ubiquinone) 1 beta subcomplex, 8, 19kDa	4714	10	0.489056
1028265	A_24_P74160	6593	SNRPD2	small nuclear ribonucleoprotein D2 polypeptide 16.5kDa	6633	19	0.488971
1043176	A_23_P432583	31166	OAZ3	ornithine decarboxylase antizyme 3	51686	1	0.488806
1052559	A_23_P100576	5659	PSMB3	proteasome (prosome, macropain) subunit, beta type, 3	5691	17	0.488769
1044605	A_23_P29153	26901	RTDR1	rhabdoid tumor deletion region gene 1	27156	22	0.488714
1047592	A_23_P128587	10138	SAP18	Sin3A-associated protein, 18kDa	10284	13	0.488683
1019141	A_23_P32913	58021	ARMC10	armadillo repeat containing 10	83787	7	0.48861
1061905	A_23_P23234	58915	LINC00260	long intergenic non-protein coding RNA 260	84719	1	0.487895
1047204	A_23_P163380	10441	MTHFS	5,10-methenyltetrahydrofolate synthetase (5-formyltetrahydrofolate cyclo-ligase)	10588	15	0.487719
1047652	A_23_P33886	10099	TIMM17B	translocase of inner mitochondrial membrane 17 homolog B (yeast)	10245	X	0.487711
1047700	A_23_P118038	10058	NUTF2	nuclear transport factor 2	10204	16	0.487516
1046617	A_23_P85392	10921	RER1	RER1 retention in endoplasmic reticulum 1 homolog (S. cerevisiae)	11079	1	0.487338
1016664	A_24_P738168	81682	FREM3	FRAS1 related extracellular matrix 3	166752	4	0.487259
1017847	A_23_P391689	1003109	PET100	PET100 homolog (S. cerevisiae)	100131801	19	0.487106
1031606	A_32_P458472	119545	C1orf95	chromosome 1 open reading frame 95	375057	1	0.486784
1042493	A_23_P103232	34224	DUSP23	dual specificity phosphatase 23	54935	1	0.486534
1041861	A_23_P110569	34810	TRIM36	tripartite motif containing 36	55521	5	0.486358
1038856	A_23_P123454	55676	NUDT18	nudix (nucleoside diphosphate linked moiety X)-type motif 18	79873	8	0.486333
1016562	A_23_P396934	36768	KIAA1239	KIAA1239	57495	4	0.486314
1028953	A_23_P122127	2517	FYB	FYN binding protein	2533	5	0.486255
1043430	A_23_P207911	30874	TRPV2	transient receptor potential cation channel, subfamily V, member 2	51393	17	0.486058
1018487	A_23_P27688	83502	C19orf76	chromosome 19 open reading frame 76	199800	19	0.485606
1054613	A_23_P204847	3911	LCP1	lymphocyte cytosolic protein 1 (L-plastin)	3936	13	0.485579
1023884	A_23_P83175	125654	PTPLAD2	protein tyrosine phosphatase-like A domain containing 2	401494	9	0.485458
1026121	A_23_P166400	10486	RASL10A	RAS-like, family 10, member A	10633	22	0.485163
1035442	A_23_P79803	79288	VSTM2L	V-set and transmembrane domain containing 2 like	128434	20	0.484883
1020998	A_24_P310616	7312	SLC35A2	solute carrier family 35 (UDP-galactose transporter), member A2	7355	X	0.484846
1052555	A_23_P15705	5662	PSMB6	proteasome (prosome, macropain) subunit, beta type, 6	5694	17	0.484844
1046399	A_24_P209765	11097	DCTN3	dynactin 3 (p22)	11258	9	0.484821
1011528	CUST_2803_PI416261804	10340	CAP1	CAP, adenylate cyclase-associated protein 1 (yeast)	10487	1	0.484761
1020951	A_24_P221745	134063	AC010980.2	uncharacterized LOC440934	440934	2	0.484505
1012229	CUST_7393_PI416261804	135267	LOC442308	tubulin, beta class I pseudogene	442308	7	0.484348
1044504	A_23_P141856	27045	ZNF544	zinc finger protein 544	27300	19	0.484244
1010632	A_32_P168464	8507	CASK	calcium/calmodulin-dependent serine protein kinase (MAGUK family)	8573	X	0.484234
1020244	A_32_P122940	90393	LINC00205	long intergenic non-protein coding RNA 205	257103	21	0.484053
1037727	A_23_P16214	58471	FBXW9	F-box and WD repeat domain containing 9	84261	19	0.483633
1049886	A_23_P73763	8217	LAGE3	L antigen family, member 3	8270	X	0.483477
1045670	A_23_P29282	23222	NPTXR	neuronal pentraxin receptor	23467	22	0.483408
1051103	A_23_P38630	6712	SSTR2	somatostatin receptor 2	6752	17	0.483391
1036822	A_23_P382488	59956	LRRC16B	leucine rich repeat containing 16B	90668	14	0.483369
1022313	A_23_P28075	2862	GPX4	glutathione peroxidase 4	2879	19	0.483312
1035021	A_23_P303251	79807	PTCHD1	patched domain containing 1	139411	X	0.483277
1017944	A_23_P11201	2840	GPR34	G protein-coupled receptor 34	2857	X	0.483232
1016361	A_23_P128067	1000248	LOC100287260	hypothetical LOC100287260	100287260	20	0.48317
1058390	A_23_P92999	1002	CDH9	cadherin 9, type 2 (T1-cadherin)	1007	5	0.483156
1058641	A_23_P78782	766	CA11	carbonic anhydrase XI	770	19	0.483101
1040356	A_23_P106617	37221	WFDC1	WAP four-disulfide core domain 1	58189	16	0.482939
1025128	CUST_121_PI416261804	123119	C1orf53	chromosome 1 open reading frame 53	388722	1	0.482594
1052359	A_23_P107612	5842	RAB27B	RAB27B, member RAS oncogene family	5874	18	0.48249
1038494	A_24_P326957	56145	WDR23	DDB1 and CUL4 associated factor 11	80344	14	0.482192
1052999	CUST_11282_PI416261804	5298	PLCB2	phospholipase C, beta 2	5330	15	0.481988
1037705	A_23_P157170	58487	DNAJC30	DnaJ (Hsp40) homolog, subfamily C, member 30	84277	7	0.481975
1058388	A_23_P144656	1003	CDH10	cadherin 10, type 2 (T2-cadherin)	1008	5	0.481886
1051148	A_23_P74269	6683	SRM	spermidine synthase	6723	1	0.481812
1028124	CUST_134_PI416379584	81419	AKAP14	A kinase (PRKA) anchor protein 14	158798	X	0.481566
1058814	A_23_P153351	642	BLVRB	biliverdin reductase B (flavin reductase (NADPH))	645	19	0.481483
1052425	A_23_P47924	5769	PTPRR	protein tyrosine phosphatase, receptor type, R	5801	12	0.481427
1025671	CUST_56_PI416379584	40576	CCDC90A	coiled-coil domain containing 90A	63933	6	0.481196
1065174	A_23_P208609	26274	TSPAN16	tetraspanin 16	26526	19	0.481185
1033980	A_23_P376036	81527	EXD1	exonuclease 3'-5' domain containing 1	161829	15	0.481101
1016841	A_23_P141893	80629	PPM1N	protein phosphatase, Mg2+/Mn2+ dependent, 1N (putative)	147699	19	0.480989
1054679	A_23_P96158	3847	KRT17	keratin 17	3872	17	0.480881
1054018	A_23_P15174	4468	MT1F	metallothionein 1F	4494	16	0.480732
1021814	A_24_P114183	94356	RUSC1-AS1	RUSC1 antisense RNA 1 (non-protein coding)	284618	1	0.480732
1022532	CUST_36_PI416383280	9409	ATP5J2	ATP synthase, H+ transporting, mitochondrial Fo complex, subunit F2	9551	7	0.480672
1020962	A_23_P162378	30616	CCDC41	coiled-coil domain containing 41	51134	12	0.480632
1041922	A_23_P13822	34648	STYK1	serine/threonine/tyrosine kinase 1	55359	12	0.48006
1048635	A_23_P54376	9263	STOML1	stomatin (EPB72)-like 1	9399	15	0.47976
1020500	A_23_P127891	624	BDNF	brain-derived neurotrophic factor	627	11	0.47968
1041879	A_23_P54477	34794	NOP10	NOP10 ribonucleoprotein homolog (yeast)	55505	15	0.479473
1029199	A_23_P121795	8408	SORBS2	sorbin and SH3 domain containing 2	8470	4	0.479244
1026431	A_23_P417942	34163	FNBP1L	formin binding protein 1-like	54874	1	0.479202
1041915	A_23_P252082	34654	TMEM176A	transmembrane protein 176A	55365	7	0.479193
1045466	A_23_P94230	23396	LY96	lymphocyte antigen 96	23643	8	0.47907
1022462	CUST_491_PI416408490	29743	NXPH1	neurexophilin 1	30010	7	0.478782
1027384	A_23_P141992	119510	HSD11B1L	hydroxysteroid (11-beta) dehydrogenase 1-like	374875	19	0.478746
1010301	A_24_P336441	2970	GUK1	guanylate kinase 1	2987	1	0.478596
1042664	A_23_P355244	34098	SAMD9	sterile alpha motif domain containing 9	54809	7	0.478397
1059348	A_23_P145024	151	ADRB2	adrenoceptor beta 2, surface	154	5	0.478258
1038194	CUST_5626_PI416261804	57564	C14orf156	SRA stem-loop interacting RNA binding protein	81892	14	0.478105
1042920	A_23_P217621	33748	TAF7L	TAF7-like RNA polymerase II, TATA box binding protein (TBP)-associated factor, 50kDa	54457	X	0.47804
1017054	A_32_P191840	151246	LOC644662	uncharacterized LOC644662	644662	3	0.478005
1047840	A_23_P201193	9955	TSPAN2	tetraspanin 2	10100	1	0.47769
1021290	A_32_P183609	31145	ASB1	ankyrin repeat and SOCS box containing 1	51665	2	0.477654
1043345	CUST_4853_PI416261804	30986	UFC1	ubiquitin-fold modifier conjugating enzyme 1	51506	1	0.477562
1022611	CUST_16956_PI416261804	5563	MAPK3	mitogen-activated protein kinase 3	5595	16	0.477313
1052567	A_32_P43217	5655	PSMA6	proteasome (prosome, macropain) subunit, alpha type, 6	5687	14	0.477117
1024540	A_23_P56559	10025	DHRS9	dehydrogenase/reductase (SDR family) member 9	10170	2	0.477072
1032237	CUST_511_PI416261804	94817	NKAIN3	Na+/K+ transporting ATPase interacting 3	286183	8	0.476995
1039731	CUST_2116_PI416261804	41349	C11orf1	chromosome 11 open reading frame 1	64776	11	0.47696
1030837	A_23_P126716	60622	ATPIF1	ATPase inhibitory factor 1	93974	1	0.476915
1039620	A_23_P102890	41492	MRPS6	mitochondrial ribosomal protein S6	64968	21	0.476871
1022451	A_23_P351837	93884	KLHL35	kelch-like 35 (Drosophila)	283212	11	0.476731
1016901	A_23_P341392	79040	CYB5D2	cytochrome b5 domain containing 2	124936	17	0.476702
1020201	CUST_78_PI416573500	1001023	FAM18A	family with sequence similarity 18, member A	780776	16	0.476642
1046140	A_23_P257863	22703	CCT5	chaperonin containing TCP1, subunit 5 (epsilon)	22948	5	0.476583
1033251	CUST_99_PI416261804	85611	C11orf66	protein phosphatase 1, regulatory subunit 32	220004	11	0.476573
1010361	CUST_733_PI416379584	165596	PIRT	phosphoinositide-interacting regulator of transient receptor potential channels	644139	17	0.47656
1052810	A_23_P386411	5449	PPID	peptidylprolyl isomerase D	5481	4	0.476247
1049363	A_32_P29806	8667	CRADD	CASP2 and RIPK1 domain containing adaptor with death domain	8738	12	0.475962
1032886	A_24_P401491	90232	MORN5	MORN repeat containing 5	254956	9	0.475901
1042961	A_23_P11787	33652	WNT4	wingless-type MMTV integration site family, member 4	54361	1	0.475716
1037653	A_23_P358555	58526	LSMD1	LSM domain containing 1	84316	17	0.475699
1015619	A_24_P342096	1002489	FAM27A	family with sequence similarity 27, member A	548321	9	0.475643
1050831	A_23_P32454	6996	TG	thyroglobulin	7038	8	0.475532
1034114	A_24_P832156	81369	FAM120AOS	family with sequence similarity 120A opposite strand	158293	9	0.475016
1020485	A_24_P170275	158822	UG0898H09	uncharacterized LOC643763	643763	8	0.474797
1035452	A_32_P215700	79275	C1orf88	chromosome 1 open reading frame 88	128344	1	0.474752
1057017	A_23_P435407	2224	GPC4	glypican 4	2239	X	0.474711
1024144	A_32_P134846	59984	C9orf123	chromosome 9 open reading frame 123	90871	9	0.47446
1045632	A_24_P162226	23259	RIMBP2	RIMS binding protein 2	23504	12	0.473814
1045205	A_23_P329353	25676	CNRIP1	cannabinoid receptor interacting protein 1	25927	2	0.473172
1031719	A_24_P168994	110641	TBC1D26	TBC1 domain family, member 26	353149	17	0.472849
1059248	A_23_P2793	238	ALOX5AP	arachidonate 5-lipoxygenase-activating protein	241	13	0.472766
1025229	A_23_P92292	40927	RFWD2	ring finger and WD repeat domain 2, E3 ubiquitin protein ligase	64326	1	0.472748
1021419	A_32_P64919	57306	DIAPH3	diaphanous homolog 3 (Drosophila)	81624	13	0.472632
1010507	CUST_14961_PI416261804	594	BCL2A1	BCL2-related protein A1	597	15	0.472593
1050015	A_24_P95154	7944	TUSC3	tumor suppressor candidate 3	7991	8	0.472523
1025056	A_24_P416656	76612	FDX1L	ferredoxin 1-like	112812	19	0.47248
1051643	A_23_P254254	6412	SGSH	N-sulfoglucosamine sulfohydrolase	6448	17	0.472043
1017602	A_24_P209571	7491	YWHAZ	tyrosine 3-monooxygenase/tryptophan 5-monooxygenase activation protein, zeta polypeptide	7534	8	0.472025
1045332	A_23_P153757	25553	LSM4	LSM4 homolog, U6 small nuclear RNA associated (S. cerevisiae)	25804	19	0.471936
1045351	CUST_1588_PI416261804	25538	TMEM59L	transmembrane protein 59-like	25789	19	0.471718
1051878	A_23_P148292	6214	RS1	retinoschisin 1	6247	X	0.471704
1037729	A_23_P127533	58469	DCUN1D5	DCN1, defective in cullin neddylation 1, domain containing 5 (S. cerevisiae)	84259	11	0.471681
1017845	A_23_P86710	80296	FRMPD2	FERM and PDZ domain containing 2	143162	10	0.471643
1031533	A_23_P48327	122048	KCTD4	potassium channel tetramerisation domain containing 4	386618	13	0.471616
1046298	A_24_P389959	22574	COPZ1	coatomer protein complex, subunit zeta 1	22818	12	0.47144
1041930	A_23_P152858	34641	C17orf79	chromosome 17 open reading frame 79	55352	17	0.471267
1023409	A_23_P217428	392	ARHGAP6	Rho GTPase activating protein 6	395	X	0.471255
1036052	A_23_P73311	77762	C8orf34	chromosome 8 open reading frame 34	116328	8	0.471229
1039142	A_23_P85853	55442	TMEM53	transmembrane protein 53	79639	1	0.470696
1026298	CUST_49_PI416383280	830	CASP1	caspase 1, apoptosis-related cysteine peptidase	834	11	0.470647
1040260	A_23_P152548	37766	SCPEP1	serine carboxypeptidase 1	59342	17	0.470589
1038313	A_23_P31124	57280	COL21A1	collagen, type XXI, alpha 1	81578	6	0.470357
1011490	A_32_P116989	170514	ZCCHC18	zinc finger, CCHC domain containing 18	644353	X	0.470322
1056850	A_23_P107963	2507	FUT1	fucosyltransferase 1 (galactoside 2-alpha-L-fucosyltransferase, H blood group)	2523	19	0.470318
1017132	A_23_P119322	76984	SIGLEC11	sialic acid binding Ig-like lectin 11	114132	19	0.470298
1032278	CUST_10968_PI416261804	94669	PPIL6	peptidylprolyl isomerase (cyclophilin)-like 6	285755	6	0.47024
1052864	A_24_P29723	5415	POR	P450 (cytochrome) oxidoreductase	5447	7	0.469649
1051686	A_23_P27724	6379	SEPW1	selenoprotein W, 1	6415	19	0.469421
1015629	A_32_P214005	1000796	C11orf83	chromosome 11 open reading frame 83	790955	11	0.469262
1050513	A_23_P56188	7268	RPS27AP11	ubiquitin A-52 residue ribosomal protein fusion product 1	7311	19	0.469168
1017513	A_23_P214474	1000798	TOMM6	translocase of outer mitochondrial membrane 6 homolog (yeast)	100188893	6	0.469029
1024656	CUST_764_PI416379584	125767	FIGNL2	fidgetin-like 2	401720	12	0.46901
1031639	CUST_1337_PI416379584	119499	TEPP	testis, prostate and placenta expressed	374739	16	0.468418
1024151	A_23_P134426	10310	GPNMB	glycoprotein (transmembrane) nmb	10457	7	0.468254
1022403	A_23_P250173	5035	CNTN3	contactin 3 (plasmacytoma associated)	5067	3	0.46814
1051850	A_23_P201711	6244	S100A6	S100 calcium binding protein A6	6277	1	0.468058
1035400	A_24_P14634	79364	EMID1	EMI domain containing 1	129080	22	0.467477
1021134	A_23_P12514	386	RHOC	ras homolog family member C	389	1	0.467379
1026277	A_23_P141315	33766	NLE1	notchless homolog 1 (Drosophila)	54475	17	0.467145
1047902	A_23_P56170	9881	MED16	mediator complex subunit 16	10025	19	0.467097
1039464	A_23_P17354	54837	GDAP1L1	ganglioside induced differentiation associated protein 1-like 1	78997	20	0.466771
1063441	A_23_P309930	78954	AGBL1	ATP/GTP binding protein-like 1	123624	15	0.466692
1049594	A_23_P98205	8468	CHST1	carbohydrate (keratan sulfate Gal-6) sulfotransferase 1	8534	11	0.466643
1057810	A_24_P365767	1525	CYBB	cytochrome b-245, beta polypeptide	1536	X	0.466491
1038447	A_23_P81241	56536	NDFIP1	Nedd4 family interacting protein 1	80762	5	0.466173
1031368	CUST_85_PI416573500	123422	C6orf126	colipase-like 2	389383	6	0.466083
1046888	A_23_P69537	10716	NMU	neuromedin U	10874	4	0.466036
1058894	A_23_P252556	574	BAI3	brain-specific angiogenesis inhibitor 3	577	6	0.465584
1016207	A_23_P156826	59020	C6orf105	androgen-dependent TFPI-regulating protein	84830	6	0.465534
1023284	A_24_P116351	10425	SIVA1	SIVA1, apoptosis-inducing factor	10572	14	0.46548
1034560	CUST_958_PI416379584	80672	TTC9B	tetratricopeptide repeat domain 9B	148014	19	0.465401
1024688	A_24_P113295	1166	AP2S1	adaptor-related protein complex 2, sigma 1 subunit	1175	19	0.46526
1052244	A_23_P214459	5929	PRPH2	peripherin 2 (retinal degeneration, slow)	5961	6	0.465224
1041479	A_23_P151690	35148	ACTR10	actin-related protein 10 homolog (S. cerevisiae)	55860	14	0.464947
1017228	CUST_137_PI417507815	80899	LOC150519	uncharacterized LOC150519	150519	2	0.46494
1016111	A_23_P422115	79732	C9orf116	chromosome 9 open reading frame 116	138162	9	0.464933
1056437	A_24_P933180	2661	GGCX	gamma-glutamyl carboxylase	2677	2	0.464466
1037716	A_23_P154282	58479	CHCHD5	coiled-coil-helix-coiled-coil-helix domain containing 5	84269	2	0.464407
1011230	CUST_11638_PI416261804	182450	MORN2	MORN repeat containing 2	729967	2	0.464267
1030488	A_24_P151498	3255	PRMT2	protein arginine methyltransferase 2	3275	21	0.464188
1048970	A_23_P54636	8991	ATP6V0D1	ATPase, H+ transporting, lysosomal 38kDa, V0 subunit d1	9114	16	0.46413
1039852	A_23_P216610	41018	SUSD1	sushi domain containing 1	64420	9	0.464068
1041491	A_23_P79122	35138	USE1	unconventional SNARE in the ER 1 homolog (S. cerevisiae)	55850	19	0.463884
1036094	A_23_P353717	77725	C16orf75	RMI2, RecQ mediated genome instability 2, homolog (S. cerevisiae)	116028	16	0.463801
1036234	A_32_P40288	77525	TMEM200A	transmembrane protein 200A	114801	6	0.463706
1031100	A_23_P123732	128683	IDNK	idnK, gluconokinase homolog (E. coli)	414328	9	0.463634
1026315	A_23_P125553	149580	SPIN2B	spindlin family, member 2B	474343	X	0.463564
1052029	A_23_P141389	6123	RPL27	ribosomal protein L27	6155	17	0.463461
1056775	CUST_76_PI417557136	2540	GABRA3	gamma-aminobutyric acid (GABA) A receptor, alpha 3	2556	X	0.463456
1045187	A_23_P20606	25683	NIPSNAP3A	nipsnap homolog 3A (C. elegans)	25934	9	0.463273
1057418	A_23_P385034	1859	E2F3	E2F transcription factor 3	1871	6	0.463213
1059187	A_23_P35399	308	ANXA11	annexin A11	311	10	0.463066
1034666	A_23_P66481	80547	RTN4RL1	reticulon 4 receptor-like 1	146760	17	0.462886
1050780	CUST_15142_PI416261804	7033	TIMP1	TIMP metallopeptidase inhibitor 1	7076	X	0.462428
1035149	A_32_P456318	79637	RP11-63L7.1	serine/arginine-rich splicing factor 12	135295	6	0.462367
1047300	A_23_P124044	10375	DEAF1	deformed epidermal autoregulatory factor 1 (Drosophila)	10522	11	0.462268
1014946	A_24_P98613	57301	TSPAN14	tetraspanin 14	81619	10	0.462247
1061138	A_23_P26928	122951	CCDC103	coiled-coil domain containing 103	388389	17	0.462163
1069746	A_32_P95739	7124	TPI1	triosephosphate isomerase 1	7167	12	0.461689
1017111	A_24_P397613	4956	OPRM1	opioid receptor, mu 1	4988	6	0.461186
1023039	A_23_P316501	81181	NKAIN2	Na+/K+ transporting ATPase interacting 2	154215	6	0.461057
1027459	A_24_P56270	8384	DYRK2	dual-specificity tyrosine-(Y)-phosphorylation regulated kinase 2	8445	12	0.460525
1040499	A_24_P100551	36903	SH3RF1	SH3 domain containing ring finger 1	57630	4	0.460346
1059296	A_23_P217088	200	AK1	adenylate kinase 1	203	9	0.460046
1047522	A_24_P172481	10199	TRIM22	tripartite motif containing 22	10346	11	0.459953
1039759	A_23_P54891	41330	C16orf58	chromosome 16 open reading frame 58	64755	16	0.459913
1045210	A_23_P326760	25673	MYRIP	myosin VIIA and Rab interacting protein	25924	3	0.459875
1048650	CUST_11758_PI416261804	9247	COG1	component of oligomeric golgi complex 1	9382	17	0.459768
1040445	A_23_P360804	36972	CPNE5	copine V	57699	6	0.45971
1037429	A_23_P157784	58879	HINT2	histidine triad nucleotide binding protein 2	84681	9	0.459586
1044291	A_23_P26629	28844	PYCARD	PYD and CARD domain containing	29108	16	0.459404
1057568	A_23_P5601	1784	DOK1	docking protein 1, 62kDa (downstream of tyrosine kinase 1)	1796	2	0.459389
1032644	A_23_P97952	93807	C10orf125	chromosome 10 open reading frame 125	282969	10	0.459071
1059250	A_23_P104464	237	ALOX5	arachidonate 5-lipoxygenase	240	10	0.459013
1046968	A_23_P205768	10618	ARPP19	cAMP-regulated phosphoprotein, 19kDa	10776	15	0.458797
1034685	A_23_P100386	80520	IL34	interleukin 34	146433	16	0.458733
1043856	A_23_P78268	30514	GLOD4	glyoxalase domain containing 4	51031	17	0.458488
1022910	A_23_P304524	81679	DCLK2	doublecortin-like kinase 2	166614	4	0.458456
1043208	A_23_P79510	31132	VPS24	charged multivesicular body protein 3	51652	2	0.458379
1045585	A_23_P155079	23293	SLC16A8	solute carrier family 16, member 8 (monocarboxylic acid transporter 3)	23539	22	0.45833
1011785	A_23_P77572	8594	EIF3S8	eukaryotic translation initiation factor 3, subunit C	8663	16	0.458157
1021331	A_23_P164421	79058	ZSWIM7	zinc finger, SWIM-type containing 7	125150	17	0.457711
1010389	CUST_3975_PI416261804	790	CALB2	calbindin 2	794	16	0.45695
1056288	A_23_P29124	2795	GP1BB	glycoprotein Ib (platelet), beta polypeptide	2812	22	0.456828
1056274	A_24_P108451	2804	GPI	glucose-6-phosphate isomerase	2821	19	0.456639
1039481	A_23_P146134	54826	DUSP26	dual specificity phosphatase 26 (putative)	78986	8	0.456616
1053254	A_23_P207517	5132	PDK2	pyruvate dehydrogenase kinase, isozyme 2	5164	17	0.456574
1058547	A_24_P313431	865	CBLN1	cerebellin 1 precursor	869	16	0.456514
1055442	A_23_P60479	3281	DNAJA1	DnaJ (Hsp40) homolog, subfamily A, member 1	3301	9	0.456338
1028169	A_23_P47788	4209	METTL1	methyltransferase like 1	4234	12	0.45583
1035121	A_23_P147098	79673	MTPN	myotrophin	136319	7	0.455723
1037995	A_23_P166421	58108	TBC1D10A	TBC1 domain family, member 10A	83874	22	0.455658
1043544	A_23_P56228	30772	GMIP	GEM interacting protein	51291	19	0.455595
1017090	CUST_344_PI417507815	172197	FAM207BP	family with sequence similarity 207, member B, pseudogene	729535	13	0.45557
1019777	A_23_P145965	8399	TPST1	tyrosylprotein sulfotransferase 1	8460	7	0.455567
1011495	A_32_P231391	3914	LDHA	lactate dehydrogenase A	3939	11	0.455504
1039388	A_23_P33613	54917	DCTPP1	dCTP pyrophosphatase 1	79077	16	0.455441
1053311	A_23_P106694	5087	CHMP1A	charged multivesicular body protein 1A	5119	16	0.455132
1055675	A_32_P351968	3091	HLA-DMB	major histocompatibility complex, class II, DM beta	3109	6	0.455094
1030689	A_24_P229234	22781	MYO16	myosin XVI	23026	13	0.454961
1058309	A_23_P401	1056	CENPF	centromere protein F, 350/400kDa (mitosin)	1063	1	0.454774
1055760	A_23_P53137	3031	HBG2	hemoglobin, gamma G	3048	11	0.454715
1035000	A_23_P350555	79856	TCP10L	t-complex 10 (mouse)-like	140290	21	0.454689
1042163	A_24_P218757	34488	FAM86C	family with sequence similarity 86, member C1	55199	11	0.45463
1044723	A_23_P45524	26763	NGFRAP1	nerve growth factor receptor (TNFRSF16) associated protein 1	27018	X	0.454462
1030798	A_23_P131149	4968	ORC4	origin recognition complex, subunit 4	5000	2	0.45444
1057255	A_24_P105501	2008	ENO1	enolase 1, (alpha)	2023	1	0.454352
1055037	A_23_P72077	3570	IL12RB2	interleukin 12 receptor, beta 2	3595	1	0.45435
1058708	A_23_P125423	711	C1R	complement component 1, r subcomponent	715	12	0.454255
1055896	A_23_P210920	2920	GSS	glutathione synthetase	2937	20	0.454105
1025928	A_23_P63459	123133	C1orf31	chromosome 1 open reading frame 31	388753	1	0.453706
1016876	A_23_P167818	55435	FAM184A	family with sequence similarity 184, member A	79632	6	0.453554
1016260	A_23_P17144	11157	GPN1	GPN-loop GTPase 1	11321	2	0.453504
1024733	A_24_P205589	11167	ACOT7	acyl-CoA thioesterase 7	11332	1	0.453481
1051199	A_23_P160460	6635	UAP1	UDP-N-acteylglucosamine pyrophosphorylase 1	6675	1	0.453294
1014266	A_24_P719579	94178	CISD3	CDGSH iron sulfur domain 3	284106	17	0.453273
1045396	A_24_P235012	23540	MTCH1	mitochondrial carrier 1	23787	6	0.453211
1022359	CUST_48_PI417507815	165156	RPL31P11	ribosomal protein L31 pseudogene 11	641311	1	0.453099
1029745	A_23_P433785	4994	P2RX5	purinergic receptor P2X, ligand-gated ion channel, 5	5026	17	0.453063
1033473	A_23_P360626	83615	PLD6	phospholipase D family, member 6	201164	17	0.452759
1039536	A_24_P4212	41764	PYCRL	pyrroline-5-carboxylate reductase-like	65263	8	0.452649
1029353	CUST_15105_PI416261804	3751	KCNK2	potassium channel, subfamily K, member 2	3776	1	0.452527
1053638	A_23_P377717	4827	NOVA2	neuro-oncological ventral antigen 2	4858	19	0.451968
1046722	A_23_P42375	10823	RAB32	RAB32, member RAS oncogene family	10981	6	0.451906
1049391	A_32_P126733	8644	NOL4	nucleolar protein 4	8715	18	0.451863
1017636	A_23_P114662	1418	CRYZ	crystallin, zeta (quinone reductase)	1429	1	0.451711
1020966	A_23_P168556	6764	STX1A	syntaxin 1A (brain)	6804	7	0.451539
1010986	A_24_P64039	10789	AP3M2	adaptor-related protein complex 3, mu 2 subunit	10947	8	0.451433
1022328	CUST_14456_PI416261804	184	APLNR	apelin receptor	187	11	0.45136
1057308	A_23_P22224	1963	EIF4EBP1	eukaryotic translation initiation factor 4E binding protein 1	1978	8	0.451108
1031052	CUST_14469_PI416261804	2195	FCGR1B	Fc fragment of IgG, high affinity Ib, receptor (CD64)	2210	1	0.45098
1015686	A_23_P392654	56110	SPHKAP	SPHK1 interactor, AKAP domain containing	80309	2	0.450825
1035111	A_23_P8571	79683	SRCRB4D	scavenger receptor cysteine rich domain containing, group B (4 domains)	136853	7	0.450756
1011152	A_32_P197060	1000490	RP11-305M3.3	uncharacterized LOC100287482	100287482	7	0.450339
1035166	A_23_P304110	79610	ANKRD43	sosondowah ankyrin repeat domain family member A	134548	5	0.450278
1017428	A_24_P927474	1000675	LOC100289143	NOP10 ribonucleoprotein homolog (yeast) pseudogene	100289143	12	0.450029
1022808	A_23_P82503	22844	PEG10	paternally expressed 10	23089	7	0.449948
1018252	A_23_P44836	41467	NT5DC2	5'-nucleotidase domain containing 2	64943	3	0.449699
1030975	A_23_P329870	55454	RHBDF2	rhomboid 5 homolog 2 (Drosophila)	79651	17	0.449135
1019927	A_23_P142325	30824	FZR1	fizzy/cell division cycle 20 related 1 (Drosophila)	51343	19	0.448902
1056123	A_24_P870799	2882	GRIK3	glutamate receptor, ionotropic, kainate 3	2899	1	0.448842
1059061	A_23_P63711	400	ARL3	ADP-ribosylation factor-like 3	403	10	0.448835
1042630	A_23_P71946	34125	BSPRY	B-box and SPRY domain containing	54836	9	0.448832
1017651	A_23_P319232	23104	KIAA1045	KIAA1045	23349	9	0.448644
1037491	A_23_P423331	58827	NTNG2	netrin G2	84628	9	0.448446
1063087	A_23_P21776	10156	SNAPC5	small nuclear RNA activating complex, polypeptide 5, 19kDa	10302	15	0.448385
1027106	A_23_P48550	94031	KIAA0284	KIAA0284	283638	14	0.448259
1022835	CUST_794_PI416379584	82976	CYS1	cystin 1	192668	2	0.448215
1045468	CUST_1321_PI416261804	23394	LDOC1	leucine zipper, down-regulated in cancer 1	23641	X	0.448172
1053804	A_23_P2152	4692	NDUFC2	NADH dehydrogenase (ubiquinone) 1, subcomplex unknown, 2, 14.5kDa	4718	11	0.448094
1050693	CUST_15712_PI416261804	7094	TNNI3	troponin I type 3 (cardiac)	7137	19	0.448089
1035282	A_23_P29836	79481	TMEM42	transmembrane protein 42	131616	3	0.447765
1011162	A_23_P72285	7488	YWHAE	tyrosine 3-monooxygenase/tryptophan 5-monooxygenase activation protein, epsilon polypeptide	7531	17	0.447541
1049278	CUST_9852_PI416261804	8734	GALR2	galanin receptor 2	8811	17	0.447538
1057028	A_23_P71319	2207	FDFT1	farnesyl-diphosphate farnesyltransferase 1	2222	8	0.44707
1058955	A_24_P302998	518	ATP5I	ATP synthase, H+ transporting, mitochondrial Fo complex, subunit E	521	4	0.446755
1027729	A_23_P93629	8728	TRIM24	tripartite motif containing 24	8805	7	0.446754
1021781	A_23_P123193	36456	ACTR3B	ARP3 actin-related protein 3 homolog B (yeast)	57180	7	0.446596
1017448	A_23_P357316	80994	UPP2	uridine phosphorylase 2	151531	2	0.446543
1018979	A_23_P46351	10864	TDRKH	tudor and KH domain containing	11022	1	0.445733
1069856	CUST_2478_PI416261804	151799	LOC653513	phosphodiesterase 4D interacting protein pseudogene	653513	1	0.445623
1031929	A_23_P13866	109937	SYT10	synaptotagmin X	341359	12	0.445381
1044274	CUST_6124_PI416261804	28854	DDX25	DEAD (Asp-Glu-Ala-Asp) box helicase 25	29118	11	0.445122
1029669	A_24_P284353	58524	TMEM107	transmembrane protein 107	84314	17	0.444971
1057050	A_23_P257111	2188	FBP1	fructose-1,6-bisphosphatase 1	2203	9	0.444931
1010336	A_24_P290719	1000039	LOC100128775	neural precursor cell expressed, developmentally down-regulated 8 pseudogene	100128775	1	0.4449
1039629	A_23_P42884	41475	MRPS24	mitochondrial ribosomal protein S24	64951	7	0.444752
1015661	A_23_P145724	10684	C7orf16	protein phosphatase 1, regulatory subunit 17	10842	7	0.444514
1032305	A_23_P340263	94599	RNF175	ring finger protein 175	285533	4	0.444398
1055017	A_23_P257956	3583	ILF2	interleukin enhancer binding factor 2, 45kDa	3608	1	0.4443
1035243	A_23_P393025	79533	SPATA4	spermatogenesis associated 4	132851	4	0.443996
1016056	A_23_P130626	54882	TSEN34	tRNA splicing endonuclease 34 homolog (S. cerevisiae)	79042	19	0.443845
1043118	A_23_P317465	31242	RAB8B	RAB8B, member RAS oncogene family	51762	15	0.443775
1036994	A_23_P13740	59734	NAV3	neuron navigator 3	89795	12	0.44367
1023587	A_23_P216167	23117	PSD3	pleckstrin and Sec7 domain containing 3	23362	8	0.443549
1040058	A_23_P35725	40618	ANO3	anoctamin 3	63982	11	0.443502
1047497	A_23_P66180	10221	CACNG3	calcium channel, voltage-dependent, gamma subunit 3	10368	16	0.443482
1053417	A_23_P132619	4989	OXTR	oxytocin receptor	5021	3	0.443231
1043261	A_23_P332509	31074	NBAS	neuroblastoma amplified sequence	51594	2	0.44304
1017881	A_23_P42087	666	BPHL	biphenyl hydrolase-like (serine hydrolase)	670	6	0.44285
1038153	A_23_P48198	57712	GLT8D2	glycosyltransferase 8 domain containing 2	83468	12	0.442843
1063903	A_23_P144726	30971	NOP16	NOP16 nucleolar protein homolog (yeast)	51491	5	0.442766
1011493	CUST_10979_PI416261804	79229	DNAH14	dynein, axonemal, heavy chain 14	127602	1	0.442427
1031163	A_32_P187327	125698	FAM166A	family with sequence similarity 166, member A	401565	9	0.44232
1065812	A_32_P29703	181276	ABCA17P	ATP-binding cassette, sub-family A (ABC1), member 17, pseudogene	650655	16	0.442196
1017749	CUST_2983_PI416261804	170221	LOC727938	similar to gamma-glutamyl cyclotransferase	727938	5	0.442087
1053772	A_23_P88420	4712	NEDD8	neural precursor cell expressed, developmentally down-regulated 8	4738	14	0.442069
1019729	A_23_P90533	10617	POP4	processing of precursor 4, ribonuclease P/MRP subunit (S. cerevisiae)	10775	19	0.442022
1047305	A_23_P65890	10371	CIB2	calcium and integrin binding family member 2	10518	15	0.441933
1050824	A_23_P156327	7003	TGFBI	transforming growth factor, beta-induced, 68kDa	7045	5	0.441582
1053320	A_23_P140207	5074	PCK2	phosphoenolpyruvate carboxykinase 2 (mitochondrial)	5106	14	0.441526
1039350	A_23_P38346	54971	DHX58	DEXH (Asp-Glu-X-His) box polypeptide 58	79132	17	0.441148
1034931	A_23_P22398	80085	MACROD2	MACRO domain containing 2	140733	20	0.44112
1055786	A_23_P402765	3009	HABP2	hyaluronan binding protein 2	3026	10	0.440974
1039761	A_32_P103291	41329	SMYD3	SET and MYND domain containing 3	64754	1	0.440967
1037045	A_23_P324340	59610	DISP2	dispatched homolog 2 (Drosophila)	85455	15	0.440942
1026448	A_32_P480177	40566	TNN	tenascin N	63923	1	0.440682
1055833	CUST_7243_PI416261804	2977	GYPB	glycophorin B (MNS blood group)	2994	4	0.440629
1049895	A_23_P148546	8207	NAA10	N(alpha)-acetyltransferase 10, NatA catalytic subunit	8260	X	0.44056
1053243	A_23_P331560	5140	SLC26A4	solute carrier family 26, member 4	5172	7	0.440447
1050294	A_23_P103070	7490	YWHAH	tyrosine 3-monooxygenase/tryptophan 5-monooxygenase activation protein, eta polypeptide	7533	22	0.440237
1028003	A_24_P579356	55625	ARHGAP28	Rho GTPase activating protein 28	79822	18	0.440155
1022082	A_24_P75230	124362	LOC391722	uncharacterized LOC391722	391722	4	0.440045
1044633	A_23_P155057	26873	CYTH4	cytohesin 4	27128	22	0.439829
1034461	A_24_P310864	80794	CCDC24	coiled-coil domain containing 24	149473	1	0.439737
1041634	A_24_P270769	35026	VPS35	vacuolar protein sorting 35 homolog (S. cerevisiae)	55737	16	0.439671
1023294	CUST_5483_PI416261804	133736	C1orf151	mitochondrial inner membrane organizing system 1	440574	1	0.439383
1058706	A_23_P2492	712	C1S	complement component 1, s subcomponent	716	12	0.439258
1053962	A_23_P31073	4576	MYB	v-myb myeloblastosis viral oncogene homolog (avian)	4602	6	0.438983
1018297	A_23_P148821	31091	DPH5	DPH5 homolog (S. cerevisiae)	51611	1	0.438893
1016116	A_24_P666105	55861	LRRTM4	leucine rich repeat transmembrane neuronal 4	80059	2	0.438644
1055607	A_24_P63522	3137	HMGCS1	3-hydroxy-3-methylglutaryl-CoA synthase 1 (soluble)	3157	5	0.43863
1059444	A_23_P1102	55	ACTA1	actin, alpha 1, skeletal muscle	58	1	0.438344
1050761	A_23_P119143	7044	ICAM5	intercellular adhesion molecule 5, telencephalin	7087	19	0.438294
1035905	A_24_P263543	78739	SNRPD2P1	small nuclear ribonucleoprotein D2 pseudogene 1	119358	10	0.438266
1034986	A_23_P2223	79879	MYL6	myosin, light chain 6B, alkali, smooth muscle and non-muscle	140465	12	0.438229
1015860	A_23_P114232	10402	PRDX4	peroxiredoxin 4	10549	X	0.438206
1054230	A_23_P422026	4174	ME1	malic enzyme 1, NADP(+)-dependent, cytosolic	4199	6	0.438157
1042917	A_23_P139575	33749	PRR13	proline rich 13	54458	12	0.4381
1016063	A_23_P157147	34435	ZDHHC4	zinc finger, DHHC-type containing 4	55146	7	0.43795
1015832	A_23_P121533	10270	SPON2	spondin 2, extracellular matrix protein	10417	4	0.437866
1036656	A_23_P316239	60123	CXorf40A	chromosome X open reading frame 40A	91966	X	0.437805
1046605	A_24_P86755	10933	C9orf9	chromosome 9 open reading frame 9	11092	9	0.437732
1048489	A_23_P168276	9378	TBPL1	TBP-like 1	9519	6	0.437675
1016609	A_23_P128574	34357	ENOX1	ecto-NOX disulfide-thiol exchanger 1	55068	13	0.437648
1057359	A_24_P355944	1935	EFNB2	ephrin-B2	1948	13	0.437626
1056397	A_23_P123596	2714	GLDC	glycine dehydrogenase (decarboxylating)	2731	9	0.437417
1036411	A_23_P149775	60779	ARHGAP12	Rho GTPase activating protein 12	94134	10	0.437031
1041766	A_23_P20502	34919	AF205589.2	solute carrier family 39 (zinc transporter), member 4	55630	8	0.436928
1058710	A_23_P125977	710	C1QC	complement component 1, q subcomponent, C chain	714	1	0.436522
1033694	A_24_P12136	81907	S100Z	S100 calcium binding protein Z	170591	5	0.436402
1043523	A_23_P22682	30790	ARMCX1	armadillo repeat containing, X-linked 1	51309	X	0.435766
1047661	A_23_P89455	10091	SLC35B1	solute carrier family 35, member B1	10237	17	0.435721
1048576	A_23_P70688	9313	LY86	lymphocyte antigen 86	9450	6	0.435575
1043346	A_24_P283814	30984	TRMT112	tRNA methyltransferase 11-2 homolog (S. cerevisiae)	51504	11	0.435488
1041374	A_23_P58396	35319	PDGFC	platelet derived growth factor C	56034	4	0.435361
1050950	A_23_P167698	6862	TBCA	tubulin folding cofactor A	6902	5	0.435178
1030380	CUST_2698_PI416261804	123261	RESP18	regulated endocrine-specific protein 18 homolog (rat)	389075	2	0.434852
1015828	A_23_P61426	4456	MSRA	methionine sulfoxide reductase A	4482	8	0.434424
1017085	A_23_P201386	23330	DDAH1	dimethylarginine dimethylaminohydrolase 1	23576	1	0.43441
1017120	A_23_P46627	30576	ADIPOR1	adiponectin receptor 1	51094	1	0.434305
1022019	A_32_P92171	123034	TMEM238	transmembrane protein 238	388564	19	0.434155
1016178	A_32_P167396	168798	LOC728142	hypothetical LOC728142	728142	X	0.433919
1049961	A_23_P77304	8069	AP3B2	adaptor-related protein complex 3, beta 2 subunit	8120	15	0.433728
1030004	A_23_P143981	2184	FBLN2	fibulin 2	2199	3	0.433643
1016648	A_23_P331748	940	CD33	CD33 molecule	945	19	0.433389
1021523	A_23_P100802	28694	CCDC56	coiled-coil domain containing 56	28958	17	0.433352
1057743	A_23_P61919	1595	DGKB	diacylglycerol kinase, beta 90kDa	1607	7	0.432984
1053775	A_23_P251593	4710	RPL10A	ribosomal protein L10a	4736	6	0.432935
1040408	A_23_P105144	37030	SCUBE2	signal peptide, CUB domain, EGF-like 2	57758	11	0.432813
1036381	A_23_P400465	76595	GTF3C6	general transcription factor IIIC, polypeptide 6, alpha 35kDa	112495	6	0.432797
1025578	CUST_145_PI416261804	81505	SAMD15	sterile alpha motif domain containing 15	161394	14	0.432707
1038689	A_24_P942850	55857	PGAP1	post-GPI attachment to proteins 1	80055	2	0.432663
1031390	A_23_P158470	123285	C3orf54	family with sequence similarity 212, member A	389119	3	0.432649
1034086	A_23_P72968	81414	RP13-102H20.1	Rho GTPase activating protein 36	158763	X	0.432599
1016955	A_23_P130886	59144	MPND	MPN domain containing	84954	19	0.432267
1046855	A_23_P150457	10736	LYVE1	lymphatic vessel endothelial hyaluronan receptor 1	10894	11	0.432247
1022042	A_24_P3804	125533	C6orf26	suppressor APC domain containing 1	401251	6	0.432059
1031169	A_32_P75299	125661	TOMM5	translocase of outer mitochondrial membrane 5 homolog (yeast)	401505	9	0.43205
1035338	A_23_P67971	79432	GALM	galactose mutarotase (aldose 1-epimerase)	130589	2	0.431909
1048331	A_23_P161507	9489	MTL5	metallothionein-like 5, testis-specific (tesmin)	9633	11	0.431904
1059450	A_23_P56798	49	ACP1	acid phosphatase 1, soluble	52	2	0.431802
1043119	A_23_P258612	31241	ATP8A2	ATPase, aminophospholipid transporter, class I, type 8A, member 2	51761	13	0.431783
1053813	A_24_P14434	4687	NDUFB7	NADH dehydrogenase (ubiquinone) 1 beta subcomplex, 7, 18kDa	4713	19	0.431779
1032037	A_23_P153390	109670	CLEC4G	C-type lectin domain family 4, member G	339390	19	0.431731
1051016	A_23_P422193	6799	SUV39H1	suppressor of variegation 3-9 homolog 1 (Drosophila)	6839	X	0.431655
1029365	CUST_1392_PI416379584	4109	MAP4	microtubule-associated protein 4	4134	3	0.431583
1047695	A_32_P53049	10063	EIF1	eukaryotic translation initiation factor 1	10209	17	0.431401
1021094	A_23_P141946	8366	LTBP4	latent transforming growth factor beta binding protein 4	8425	19	0.431359
1057093	A_23_P43846	2157	FABP6	fatty acid binding protein 6, ileal	2172	5	0.431312
1047223	A_23_P129513	10426	MRPL28	mitochondrial ribosomal protein L28	10573	16	0.431285
1058704	A_23_P101407	714	C3	complement component 3	718	19	0.431223
1038220	A_23_P33093	57529	ST6GALNAC5	ST6 (alpha-N-acetyl-neuraminyl-2,3-beta-galactosyl-1,3)-N-acetylgalactosaminide alpha-2,6-sialyltransferase 5	81849	1	0.431093
1036473	A_23_P140309	60285	MAPK1IP1L	mitogen-activated protein kinase 1 interacting protein 1-like	93487	14	0.431046
1030669	A_23_P168828	7028	KLF10	Kruppel-like factor 10	7071	8	0.430852
1022182	A_24_P409042	36269	CDC42SE2	CDC42 small effector 2	56990	5	0.430685
1039865	A_23_P111517	41010	WBSCR17	Williams-Beuren syndrome chromosome region 17	64409	7	0.430637
1039369	A_24_P390928	54929	TRAPPC6A	trafficking protein particle complex 6A	79090	19	0.430549
1044668	A_23_P213718	26834	UQCRQ	ubiquinol-cytochrome c reductase, complex III subunit VII, 9.5kDa	27089	5	0.429665
1046388	A_23_P91430	11103	PXMP4	peroxisomal membrane protein 4, 24kDa	11264	20	0.429399
1035605	A_23_P16283	79108	CPT1C	carnitine palmitoyltransferase 1C	126129	19	0.429378
1028166	A_23_P80398	29516	NCAPH2	non-SMC condensin II complex, subunit H2	29781	22	0.429291
1048121	A_23_P73747	9679	ARMCX2	armadillo repeat containing, X-linked 2	9823	X	0.42926
1016894	A_24_P280926	124225	TRMT112P6	tRNA methyltransferase 11-2 homolog (S. cerevisiae) pseudogene 6	391358	2	0.42909
1058136	A_24_P148717	1221	CCR1	chemokine (C-C motif) receptor 1	1230	3	0.428953
1054790	A_23_P357724	3752	KCNK3	potassium channel, subfamily K, member 3	3777	2	0.428913
1046666	A_23_P86900	10883	AP001107.1	UDP-GlcNAc:betaGal beta-1,3-N-acetylglucosaminyltransferase 1	11041	11	0.428664
1049052	CUST_10391_PI416261804	8920	UBE2MP1	ubiquitin-conjugating enzyme E2M	9040	19	0.428658
1051973	A_24_P383999	6156	RPS3AP47	ribosomal protein S3A	6189	4	0.428649
1017265	A_23_P157007	28695	TMEM176B	transmembrane protein 176B	28959	7	0.428586
1053623	A_23_P74059	4847	NPPA	natriuretic peptide A	4878	1	0.428539
1036649	A_23_P404005	60128	FAM58A	family with sequence similarity 58, member A	92002	X	0.42852
1037655	A_23_P66599	58523	VPS25	vacuolar protein sorting 25 homolog (S. cerevisiae)	84313	17	0.428017
1058341	A_23_P85800	1037	CD52	CD52 molecule	1043	1	0.427901
1055864	A_23_P14132	2946	GTF2F2	general transcription factor IIF, polypeptide 2, 30kDa	2963	13	0.427834
1022075	A_24_P7085	78686	RPL29P2	ribosomal protein L29 pseudogene 2	118432	17	0.427738
1021680	A_23_P168551	85880	SLC29A4	solute carrier family 29 (nucleoside transporters), member 4	222962	7	0.427734
1035461	A_23_P126448	79267	APOA1BP	apolipoprotein A-I binding protein	128240	1	0.427525
1021460	A_23_P254573	26745	DNAJC2	DnaJ (Hsp40) homolog, subfamily C, member 2	27000	7	0.427482
1027254	A_23_P204304	5768	PTPRO	protein tyrosine phosphatase, receptor type, O	5800	12	0.427201
1019359	A_23_P320304	89693	AKR7L	aldo-keto reductase family 7-like	246181	1	0.427012
1053610	A_23_P82651	4854	NPTX2	neuronal pentraxin II	4885	7	0.426959
1051024	A_23_P20648	6794	SURF1	surfeit 1	6834	9	0.426919
1039867	A_23_P302550	41008	RGS18	regulator of G-protein signaling 18	64407	1	0.426633
1054065	A_23_P394259	4329	MPP2	membrane protein, palmitoylated 2 (MAGUK p55 subfamily member 2)	4355	17	0.426621
1035543	A_23_P51884	79172	PUSL1	pseudouridylate synthase-like 1	126789	1	0.426378
1054593	A_23_P120902	3932	LGALS2	lectin, galactoside-binding, soluble, 2	3957	22	0.426308
1032329	A_23_P69242	94553	SUMF1	sulfatase modifying factor 1	285362	3	0.426175
1020906	A_32_P60459	182034	LOC727726	-	727726	10	0.425935
1052435	A_24_P385313	5760	PTPRF	protein tyrosine phosphatase, receptor type, F	5792	1	0.425859
1033643	A_23_P319719	82770	PGAM5	phosphoglycerate mutase family member 5	192111	12	0.42576
1015191	CUST_11352_PI416261804	94606	FAM200B	family with sequence similarity 200, member B	285550	4	0.425722
1067051	A_24_P867868	1009049	LOC550643	uncharacterized LOC550643	550643	X	0.425641
1017264	A_24_P118196	171842	GXYLT2	glucoside xylosyltransferase 2	727936	3	0.425495
1017500	A_23_P134827	8948	ASH2L	ash2 (absent, small, or homeotic)-like (Drosophila)	9070	8	0.425411
1011196	A_23_P49849	79037	SEZ6	seizure related 6 homolog (mouse)	124925	17	0.424949
1037633	A_23_P162879	58544	APOPT1	apoptogenic 1, mitochondrial	84334	14	0.424864
1045461	CUST_16588_PI416261804	23399	PLD3	phospholipase D family, member 3	23646	19	0.424835
1025904	A_23_P81492	6175	RPS14	ribosomal protein S14	6208	5	0.42481
1042211	A_23_P122387	34457	MRPS18A	mitochondrial ribosomal protein S18A	55168	6	0.424801
1041152	A_23_P88680	36130	C15orf24	ER membrane protein complex subunit 7	56851	15	0.424681
1039418	A_32_P430359	54879	DDX54	DEAD (Asp-Glu-Ala-Asp) box polypeptide 54	79039	12	0.424627
1027909	A_23_P153236	26988	CHMP2A	charged multivesicular body protein 2A	27243	19	0.424611
1053760	A_23_P35219	4725	NEK2	NIMA (never in mitosis gene a)-related kinase 2	4751	1	0.424602
1027998	A_23_P210939	3667	EIF6	eukaryotic translation initiation factor 6	3692	20	0.424525
1029216	A_23_P12989	25573	PRDX5	peroxiredoxin 5	25824	11	0.424399
1040778	A_24_P245815	36444	ASPHD2	aspartate beta-hydroxylase domain containing 2	57168	22	0.424388
1012832	CUST_4321_PI416261804	94402	RP3-410C9.1	uncharacterized LOC284801	284801	20	0.42409
1040491	A_32_P185637	36915	COL20A1	collagen, type XX, alpha 1	57642	20	0.42392
1054168	A_23_P217510	4242	CD99	CD99 molecule	4267	X|Y	0.423894
1010391	CUST_1420_PI416379584	28692	ROBLD3	late endosomal/lysosomal adaptor, MAPK and MTOR activator 2	28956	1	0.423886
1018560	A_23_P37391	106012	CCDC85C	coiled-coil domain containing 85C	317762	14	0.423823
1050506	A_23_P148446	7276	UBE2A	ubiquitin-conjugating enzyme E2A	7319	X	0.423727
1019019	A_23_P80122	7442	WRB	tryptophan rich basic protein	7485	21	0.423693
1052294	A_23_P69988	5885	RARS	arginyl-tRNA synthetase	5917	5	0.423645
1038199	A_23_P160582	57560	HYI	hydroxypyruvate isomerase (putative)	81888	1	0.423596
1033199	A_23_P391344	85693	RASGEF1A	RasGEF domain family, member 1A	221002	10	0.423543
1016449	A_23_P134225	41842	LRRC61	leucine rich repeat containing 61	65999	7	0.423543
1057077	A_23_P129221	2169	FAH	fumarylacetoacetate hydrolase (fumarylacetoacetase)	2184	15	0.42334
1056333	A_23_P139192	2768	GNG3	guanine nucleotide binding protein (G protein), gamma 3	2785	11	0.423284
1017311	A_23_P110403	27040	PDLIM3	PDZ and LIM domain 3	27295	4	0.423154
1021003	A_23_P253963	34257	TMEM70	transmembrane protein 70	54968	8	0.423129
1029862	A_24_P185854	1744	DMD	dystrophin	1756	X	0.423005
1046162	A_23_P150092	22685	SEPHS1	selenophosphate synthetase 1	22929	10	0.422948
1052881	A_24_P292020	5407	POLR2J	polymerase (RNA) II (DNA directed) polypeptide J, 13.3kDa	5439	7	0.422837
1044326	A_23_P106226	28818	CHMP4A	charged multivesicular body protein 4A	29082	14	0.42281
1047333	A_23_P252653	10347	STK25	serine/threonine kinase 25	10494	2	0.422784
1037941	A_23_P113034	58155	C10orf11	chromosome 10 open reading frame 11	83938	10	0.422597
1046496	A_23_P41021	11028	NISCH	nischarin	11188	3	0.422573
1042005	A_23_P46871	34604	SLC29A3	solute carrier family 29 (nucleoside transporters), member 3	55315	10	0.422353
1058664	CUST_6217_PI416261804	751	C21orf2	chromosome 21 open reading frame 2	755	21	0.422171
1052313	A_32_P506600	5869	RAN	RAN, member RAS oncogene family	5901	12	0.422048
1030018	A_23_P62139	9939	PQBP1	polyglutamine binding protein 1	10084	X	0.422042
1023290	A_23_P93302	2534	GABBR1	gamma-aminobutyric acid (GABA) B receptor, 1	2550	6	0.421994
1031539	CUST_1197_PI416379584	119798	NHLRC1	NHL repeat containing 1	378884	6	0.421972
1043765	A_23_P26254	30585	NDUFAF1	NADH dehydrogenase (ubiquinone) complex I, assembly factor 1	51103	15	0.421749
1020120	A_23_P69573	2965	GUCY1A3	guanylate cyclase 1, soluble, alpha 3	2982	4	0.421622
1037209	A_23_P163858	59127	ZNRF1	zinc and ring finger 1, E3 ubiquitin protein ligase	84937	16	0.421562
1016687	A_23_P212284	25635	WDR51A	POC1 centriolar protein homolog A (Chlamydomonas)	25886	3	0.421521
1034785	A_32_P200697	80358	FAM101A	family with sequence similarity 101, member A	144347	12	0.421339
1029426	CUST_897_PI416379584	33813	ANKRD16	ankyrin repeat domain 16	54522	10	0.421319
1035315	CUST_561_PI416261804	79455	CCDC148	coiled-coil domain containing 148	130940	2	0.421237
1029949	A_23_P25868	78921	NAA30	N(alpha)-acetyltransferase 30, NatC catalytic subunit	122830	14	0.421105
1049208	A_23_P64232	8803	ZNF259	zinc finger protein 259	8882	11	0.42081
1040501	A_23_P2825	36899	KLHL1	kelch-like 1 (Drosophila)	57626	13	0.420737
1049379	A_23_P42498	8653	SNX3	sorting nexin 3	8724	6	0.420667
1040773	A_23_P97402	36448	CAMK1G	calcium/calmodulin-dependent protein kinase IG	57172	1	0.420655
1049840	A_23_P59613	8268	FZD9	frizzled family receptor 9	8326	7	0.420475
1024503	A_24_P576506	149607	SPRN	shadow of prion protein homolog (zebrafish)	503542	10	0.420248
1010990	A_32_P47554	3076	HINT1	histidine triad nucleotide binding protein 1	3094	5	0.420246
1053210	CUST_653_PI417557136	5141	PDYN	prodynorphin	5173	20	0.420107
1025202	A_23_P31921	442	ASS1	argininosuccinate synthase 1	445	9	0.419902
1041526	A_23_P69218	35119	EMC3	ER membrane protein complex subunit 3	55831	3	0.419828
1025976	A_24_P358328	94757	TPI1P2	triosephosphate isomerase 1 pseudogene 2	286016	7	0.419759
1040559	A_23_P422933	36842	ARHGAP20	Rho GTPase activating protein 20	57569	11	0.419518
1017971	A_24_P91094	10742	RUNDC3A	RUN domain containing 3A	10900	17	0.419474
1016586	A_23_P152559	9129	BZRAP1	benzodiazapine receptor (peripheral) associated protein 1	9256	17	0.419447
1043142	A_24_P382001	31208	POLR3K	polymerase (RNA) III (DNA directed) polypeptide K, 12.3 kDa	51728	16	0.419145
1010502	A_24_P686965	125262	SH2D5	SH2 domain containing 5	400745	1	0.419138
1017075	A_23_P4074	80556	WDR16	WD repeat domain 16	146845	17	0.419114
1019950	A_32_P25176	29532	POM121L8P	POM121 transmembrane nucleoporin-like 8 pseudogene	29797	22	0.419008
1062807	A_23_P253774	83627	STRA13	stimulated by retinoic acid 13 homolog (mouse)	201254	17	0.41899
1057024	A_23_P38154	2217	FDXR	ferredoxin reductase	2232	17	0.418848
1012974	CUST_5228_PI416261804	94049	AC015871.2	chromosome 15 open reading frame 37	283687	15	0.41857
1027685	A_23_P122782	6910	TCP1	t-complex 1	6950	6	0.418482
1049088	A_23_P135966	8897	SLC25A14	solute carrier family 25 (mitochondrial carrier, brain), member 14	9016	X	0.418466
1018444	A_23_P105519	134858	WBP11P1	WW domain binding protein 11 pseudogene 1	441818	18	0.418384
1036108	A_23_P44794	77715	RAB3C	RAB3C, member RAS oncogene family	115827	5	0.418318
1027157	A_23_P102404	10427	CCT7	chaperonin containing TCP1, subunit 7 (eta)	10574	2	0.418172
1029018	A_24_P414733	10444	C6orf108	chromosome 6 open reading frame 108	10591	6	0.417634
1030389	A_32_P95852	83453	GRAMD2	GRAM domain containing 2	196996	15	0.417413
1046903	CUST_9842_PI416261804	10705	ADAM28	ADAM metallopeptidase domain 28	10863	8	0.417354
1052252	A_32_P175539	5923	RCN2	reticulocalbin 2, EF-hand calcium binding domain	5955	15	0.41725
1052887	A_23_P36147	5404	POLR2G	polymerase (RNA) II (DNA directed) polypeptide G	5436	11	0.417167
1033252	A_23_P52986	85609	VWCE	von Willebrand factor C and EGF domains	220001	11	0.417021
1058680	A_24_P201491	736	MRPL49	mitochondrial ribosomal protein L49	740	11	0.416925
1016859	A_32_P100430	1000643	LOC100128737	uncharacterized LOC100128737	100128737	7	0.416853
1021835	CUST_8867_PI416261804	30674	CKLF	chemokine-like factor	51192	16	0.416832
1039478	A_24_P124879	54830	OTUB2	OTU domain, ubiquitin aldehyde binding 2	78990	14	0.416738
1015708	A_32_P184168	134175	LOC441052	uncharacterized LOC441052	441052	4	0.416452
1053824	A_23_P140423	4681	NDUFB1	NADH dehydrogenase (ubiquinone) 1 beta subcomplex, 1, 7kDa	4707	14	0.416208
1044937	A_23_P45999	25981	FBXO2	F-box protein 2	26232	1	0.416195
1012012	A_23_P51202	56589	ZNF436	zinc finger protein 436	80818	1	0.416167
1051246	A_23_P7697	6603	SNX2	sorting nexin 2	6643	5	0.41606
1041481	A_23_P159952	35147	BEX1	brain expressed, X-linked 1	55859	X	0.415928
1049270	A_23_P217079	8741	DPM2	dolichyl-phosphate mannosyltransferase polypeptide 2, regulatory subunit	8818	9	0.415885
1042829	A_23_P93844	33834	TOMM7	translocase of outer mitochondrial membrane 7 homolog (yeast)	54543	7	0.415612
1017118	A_23_P5131	30957	ISYNA1	inositol-3-phosphate synthase 1	51477	19	0.415442
1037497	A_23_P104741	58822	KIRREL3	kin of IRRE like 3 (Drosophila)	84623	11	0.415386
1038008	A_23_P259632	58096	TMEM120A	transmembrane protein 120A	83862	7	0.415286
1056858	A_23_P11543	2501	FUCA1	fucosidase, alpha-L- 1, tissue	2517	1	0.41514
1058174	A_23_P157404	1165	AP1S1	adaptor-related protein complex 1, sigma 1 subunit	1174	7	0.415104
1037278	A_23_P18082	59082	C3orf39	glycosyltransferase-like domain containing 2	84892	3	0.415076
1034642	A_23_P427148	80574	PROCA1	protein interacting with cyclin A1	147011	17	0.41502
1051124	CUST_15014_PI416261804	6702	SSBP1	single-stranded DNA binding protein 1, mitochondrial	6742	7	0.414816
1017591	A_23_P140450	10843	SLC27A2	solute carrier family 27 (fatty acid transporter), member 2	11001	15	0.414691
1039238	A_23_P159071	55251	WDR25	WD repeat domain 25	79446	14	0.41461
1050492	A_32_P11499	7291	UBE2N	ubiquitin-conjugating enzyme E2N	7334	12	0.4146
1032833	CUST_15331_PI416261804	90299	TCTEX1D2	Tctex1 domain containing 2	255758	3	0.414519
1019076	A_24_P58488	79394	C2orf73	chromosome 2 open reading frame 73	129852	2	0.414396
1049920	A_23_P57306	8157	CHAF1B	chromatin assembly factor 1, subunit B (p60)	8208	21	0.41438
1052150	A_32_P185149	6016	RNF5	ring finger protein 5, E3 ubiquitin protein ligase	6048	6	0.414298
1043557	A_23_P85240	30765	TLR7	toll-like receptor 7	51284	X	0.414265
1024470	A_23_P91221	10983	PKIG	protein kinase (cAMP-dependent, catalytic) inhibitor gamma	11142	20	0.413847
1027455	A_23_P342067	79250	UHMK1	U2AF homology motif (UHM) kinase 1	127933	1	0.413796
1039445	A_24_P262738	54856	DDA1	DET1 and DDB1 associated 1	79016	19	0.413721
1052532	A_23_P209740	5675	PSMD1	proteasome (prosome, macropain) 26S subunit, non-ATPase, 1	5707	2	0.413608
1012162	CUST_430_PI417507815	80711	LOC148430	ribosomal protein S2 pseudogene	148430	1	0.413603
1031017	A_23_P154786	58758	MAP1LC3A	microtubule-associated protein 1 light chain 3 alpha	84557	20	0.413393
1047963	A_23_P127475	9829	CCS	copper chaperone for superoxide dismutase	9973	11	0.412932
1053826	A_23_P140960	4680	NDUFAB1	NADH dehydrogenase (ubiquinone) 1, alpha/beta subcomplex, 1, 8kDa	4706	16	0.412883
1042617	A_23_P132515	34136	SIDT1	SID1 transmembrane family, member 1	54847	3	0.412729
1041918	A_23_P208070	34653	IMPACT	Impact homolog (mouse)	55364	18	0.412614
1050431	A_23_P35609	7347	UROS	uroporphyrinogen III synthase	7390	10	0.412341
1036734	A_23_P387031	60055	COL23A1	collagen, type XXIII, alpha 1	91522	5	0.412145
1024892	A_23_P434398	81705	TXLNB	taxilin beta	167838	6	0.412112
1046744	A_23_P103631	10811	EBNA1BP2	EBNA1 binding protein 2	10969	1	0.412103
1034524	A_32_P58425	80713	PHF13	PHD finger protein 13	148479	1	0.411972
1020674	A_23_P166154	94401	C20orf91	family with sequence similarity 182, member A	284800	20	0.411844
1015702	A_23_P370434	58478	RPAIN	RPA interacting protein	84268	17	0.411841
1043164	A_24_P175989	31179	VPS29	vacuolar protein sorting 29 homolog (S. cerevisiae)	51699	12	0.411806
1016189	A_23_P112452	2665	GGTA1	glycoprotein, alpha-galactosyltransferase 1 pseudogene	2681	9	0.411785
1039380	A_23_P115149	54923	WDR77	WD repeat domain 77	79084	1	0.411748
1030556	A_23_P200637	60295	FBXO44	F-box protein 44	93611	1	0.411553
1057457	A_24_P290751	1828	DTX1	deltex homolog 1 (Drosophila)	1840	12	0.411435
1056430	A_23_P156087	2674	GHR	growth hormone receptor	2690	5	0.411339
1047335	A_23_P26954	10346	VAT1	vesicle amine transport protein 1 homolog (T. californica)	10493	17	0.411164
1010645	A_32_P89730	1000194	LOH12CR2	loss of heterozygosity, 12, chromosomal region 2 (non-protein coding)	503693	12	0.411061
1044496	A_23_P10506	27051	PGDS	hematopoietic prostaglandin D synthase	27306	4	0.410965
1048930	A_23_P88909	9020	SYNGR3	synaptogyrin 3	9143	16	0.410962
1051875	A_23_P138417	6218	RSU1	Ras suppressor protein 1	6251	10	0.410902
1020259	A_23_P9255	6810	SYK	spleen tyrosine kinase	6850	9	0.410871
1025349	A_23_P162589	7378	VDR	vitamin D (1,25- dihydroxyvitamin D3) receptor	7421	12	0.410833
1010941	A_23_P17769	1640	DDT	D-dopachrome tautomerase	1652	22	0.410747
1052039	A_23_P256933	6120	RPL24	ribosomal protein L24	6152	3	0.410659
1033037	A_23_P405287	85884	SEMA3D	sema domain, immunoglobulin domain (Ig), short basic domain, secreted, (semaphorin) 3D	223117	7	0.410369
1036564	A_23_P17512	60205	DTD1	D-tyrosyl-tRNA deacylase 1 homolog (S. cerevisiae)	92675	20	0.410236
1052548	A_23_P140807	5667	PSMB10	proteasome (prosome, macropain) subunit, beta type, 10	5699	16	0.410197
1038171	A_23_P19576	57687	SF3B5	splicing factor 3b, subunit 5, 10kDa	83443	6	0.410175
1037098	A_23_P143569	59529	DGCR6L	DiGeorge syndrome critical region gene 6-like	85359	22	0.41004
1018621	CUST_12314_PI416261804	168333	RP11-14N7.2	lymphocyte-specific protein 1 pseudogene	645166	1	0.410036
1052016	CUST_3946_PI416261804	6127	RPL29	ribosomal protein L29	6159	3	0.410009
1010312	A_24_P703830	110031	NANOS3	nanos homolog 3 (Drosophila)	342977	19	0.40998
1042314	A_23_P156907	34373	SOBP	sine oculis binding protein homolog (Drosophila)	55084	6	0.409972
1017482	A_23_P142708	57264	LMAN2L	lectin, mannose-binding 2-like	81562	2	0.409964
1069922	A_24_P14776	60767	SYTL5	synaptotagmin-like 5	94122	X	0.409915
1046133	A_23_P103968	22732	AKR7A3	aldo-keto reductase family 7, member A3 (aflatoxin aldehyde reductase)	22977	1	0.409867
1016638	CUST_2557_PI416261804	171015	LOC730144	eukaryotic translation initiation factor 1 pseudogene	730144	1	0.409717
1024219	A_23_P48977	41487	MRPS11	mitochondrial ribosomal protein S11	64963	15	0.409558
1017385	A_32_P155776	134046	POTEKP	POTE ankyrin domain family, member K, pseudogene	440915	2	0.409545
1025515	A_24_P339944	5123	PDGFB	platelet-derived growth factor beta polypeptide	5155	22	0.409492
1037722	A_23_P23855	58475	POLR3GL	polymerase (RNA) III (DNA directed) polypeptide G (32kD)-like	84265	1	0.409455
1043383	A_23_P332399	30935	GULP1	GULP, engulfment adaptor PTB domain containing 1	51454	2	0.409395
1036102	A_23_P88753	77721	C16orf42	TSR3, 20S rRNA accumulation, homolog (S. cerevisiae)	115939	16	0.409327
1020514	A_23_P9232	2634	GCNT1	glucosaminyl (N-acetyl) transferase 1, core 2	2650	9	0.409233
1050945	A_24_P275873	6864	TBCD	tubulin folding cofactor D	6904	17	0.409123
1053792	A_23_P10463	4699	NDUFS5	NADH dehydrogenase (ubiquinone) Fe-S protein 5, 15kDa (NADH-coenzyme Q reductase)	4725	1	0.408826
1048504	A_24_P140405	9367	ADAMTS3	ADAM metallopeptidase with thrombospondin type 1 motif, 3	9508	4	0.40879
1043894	A_23_P118749	30492	DERL2	derlin 2	51009	17	0.408751
1015973	A_23_P257231	41413	AGXT2L1	alanine-glyoxylate aminotransferase 2-like 1	64850	4	0.408738
1015671	A_23_P89030	1002504	C16orf95	chromosome 16 open reading frame 95	100506581	16	0.40846
1015785	A_23_P145895	11096	TP53TG1	TP53 target 1 (non-protein coding)	11257	7	0.408444
1043072	A_23_P5342	32833	LRP1B	low density lipoprotein receptor-related protein 1B	53353	2	0.408424
1041006	A_23_P131676	36286	CXCR7	chemokine (C-X-C motif) receptor 7	57007	2	0.408369
1011756	A_23_P121499	7423	WFS1	Wolfram syndrome 1 (wolframin)	7466	4	0.408282
1059162	A_24_P208794	324	APEH	N-acylaminoacyl-peptide hydrolase	327	3	0.408237
1038753	CUST_411_PI416379584	55773	GPR177	wntless homolog (Drosophila)	79971	1	0.408048
1051914	A_23_P214666	6189	RPS18	ribosomal protein S18	6222	6	0.407967
1014665	A_23_P91151	6473	SLC1A4	solute carrier family 1 (glutamate/neutral amino acid transporter), member 4	6509	2	0.407875
1050641	A_23_P2601	7141	HSP90B1	heat shock protein 90kDa beta (Grp94), member 1	7184	12	0.407629
1014279	A_24_P23951	1002004	LOC100289600	hypothetical protein LOC100289600	100289600	22	0.407607
1016393	A_23_P166508	1001058	Z83851.1	uncharacterized LOC100134361	100134361	22	0.407591
1046215	A_23_P256205	22641	ABLIM3	actin binding LIM protein family, member 3	22885	5	0.407411
1017829	A_24_P92256	9761	SGSM2	small G protein signaling modulator 2	9905	17	0.407269
1012710	A_23_P43164	22968	SULF1	sulfatase 1	23213	8	0.407266
1059240	A_24_P353619	246	ALPL	alkaline phosphatase, liver/bone/kidney	249	1	0.406778
1045810	A_23_P200976	23089	KIAA0467	seizure threshold 2 homolog (mouse)	23334	1	0.406589
1025420	A_23_P2317	22864	DDN	dendrin	23109	12	0.406485
1011028	A_32_P180265	1019116	LOC100287241	similar to hCG2038619	100287241	9	0.40636
1054547	A_23_P87310	3979	LMO1	LIM domain only 1 (rhombotin 1)	4004	11	0.406288
1051060	A_23_P53162	6746	STIM1	stromal interaction molecule 1	6786	11	0.406101
1027150	A_24_P29260	11121	MGAT4B	mannosyl (alpha-1,3-)-glycoprotein beta-1,4-N-acetylglucosaminyltransferase, isozyme B	11282	5	0.406005
1043872	A_24_P12932	30504	MRPS16	mitochondrial ribosomal protein S16	51021	10	0.405981
1052159	A_23_P3014	6007	RNASE6	ribonuclease, RNase A family, k6	6039	14	0.405966
1047705	A_23_P321501	10056	DHRS2	dehydrogenase/reductase (SDR family) member 2	10202	14	0.405881
1046904	A_23_P48784	10700	CYP46A1	cytochrome P450, family 46, subfamily A, polypeptide 1	10858	14	0.405803
1015981	A_32_P123255	110264	ANKRD58	sosondowah ankyrin repeat domain family member D	347454	X	0.405578
1027320	A_23_P117955	350	APRT	adenine phosphoribosyltransferase	353	16	0.405454
1012736	A_24_P180151	6060	ROBO2	roundabout, axon guidance receptor, homolog 2 (Drosophila)	6092	3	0.405342
1030230	A_23_P162047	26867	DKK3	dickkopf 3 homolog (Xenopus laevis)	27122	11	0.405296
1034803	A_32_P66035	80344	TMEM86A	transmembrane protein 86A	144110	11	0.405245
1059304	A_23_P17575	188	AHCY	adenosylhomocysteinase	191	20	0.405156
1016028	A_23_P154962	59546	RIMBP3	RIMS binding protein 3	85376	22	0.405086
1049917	A_24_P202948	8163	DGCR6	DiGeorge syndrome critical region gene 6	8214	22	0.405029
1057100	A_24_P62783	2155	FABP3	fatty acid binding protein 3, muscle and heart (mammary-derived growth inhibitor)	2170	1	0.405024
1019065	A_23_P84941	55719	MAGIX	MAGI family member, X-linked	79917	X	0.405024
1052125	A_23_P86133	6086	RPA2	replication protein A2, 32kDa	6118	1	0.404981
1030048	CUST_58_PI416383280	133289	CARD17	caspase recruitment domain family, member 17	440068	11	0.404944
1010486	A_32_P15512	79186	C1orf194	chromosome 1 open reading frame 194	127003	1	0.404575
1053080	A_23_P131653	5249	PIGF	phosphatidylinositol glycan anchor biosynthesis, class F	5281	2	0.40441
1032461	CUST_126_PI416379584	94256	PRR19	proline rich 19	284338	19	0.404276
1043434	A_23_P54834	30869	NIP7	nuclear import 7 homolog (S. cerevisiae)	51388	16	0.404163
1046354	A_23_P209088	11152	COPE	coatomer protein complex, subunit epsilon	11316	19	0.40412
1051242	A_23_P154840	6607	SOD1	superoxide dismutase 1, soluble	6647	21	0.404092
1037661	A_23_P49429	58519	NUDT16L1	nudix (nucleoside diphosphate linked moiety X)-type motif 16-like 1	84309	16	0.404075
1048554	A_23_P165722	9330	EIF4E2	eukaryotic translation initiation factor 4E family member 2	9470	2	0.404046
1058611	A_32_P56415	797	CALM1	calmodulin 1 (phosphorylase kinase, delta)	801	14	0.40388
1049734	A_23_P159663	8351	UXT	ubiquitously-expressed, prefoldin-like chaperone	8409	X	0.403841
1018855	A_23_P128147	1003394	LOC100288366	uncharacterized LOC100288366	100288366	12	0.403733
1029766	A_23_P158829	406	ARRB2	arrestin, beta 2	409	17	0.403712
1034310	A_23_P109733	81047	CCDC52	spindle and centriole associated protein 1	152185	3	0.403709
1021849	A_23_P15394	963	CD68	CD68 molecule	968	17	0.403368
1039636	A_23_P124035	41452	MRPL14	mitochondrial ribosomal protein L14	64928	6	0.403229
1040811	CUST_15394_PI416261804	36410	CHMP1B	charged multivesicular body protein 1B	57132	18	0.403223
1028010	A_23_P156319	23122	LARP1	La ribonucleoprotein domain family, member 1	23367	5	0.403167
1052570	A_23_P86216	5654	PSMA5	proteasome (prosome, macropain) subunit, alpha type, 5	5686	1	0.403049
1055128	A_23_P154115	3468	IGFBP5	insulin-like growth factor binding protein 5	3488	2	0.402896
1052427	A_23_P90722	5766	PTPRN	protein tyrosine phosphatase, receptor type, N	5798	2	0.40287
1049564	A_23_P107051	8491	TCAP	titin-cap (telethonin)	8557	17	0.402672
1051235	A_32_P127153	6612	SORD	sorbitol dehydrogenase	6652	15	0.40262
1019547	A_23_P115523	41612	JMJD4	jumonji domain containing 4	65094	1	0.402337
1055109	CUST_1425_PI416379584	3524	IHH	Indian hedgehog	3549	2	0.402295
1050061	A_23_P7101	7838	SLBP	stem-loop binding protein	7884	4	0.401787
1045761	A_23_P212397	23150	LARS2	leucyl-tRNA synthetase 2, mitochondrial	23395	3	0.401639
1030542	A_23_P75741	9120	UBE2L6	ubiquitin-conjugating enzyme E2L 6	9246	11	0.401591
1015786	A_32_P197340	94478	AC007405.8	uncharacterized protein LOC285141	285141	2	0.401429
1047378	CUST_7700_PI416261804	10318	PPIH	peptidylprolyl isomerase H (cyclophilin H)	10465	1	0.401392
1018253	A_23_P161197	34465	SEC61A2	Sec61 alpha 2 subunit (S. cerevisiae)	55176	10	0.401338
1034202	A_23_P413815	81205	VKORC1L1	vitamin K epoxide reductase complex, subunit 1-like 1	154807	7	0.401306
1027655	A_32_P113682	55502	ZYG11B	zyg-11 homolog B (C. elegans)	79699	1	0.401174
1052276	A_23_P114221	5899	RBBP7	retinoblastoma binding protein 7	5931	X	0.401139
1058957	A_23_P164228	513	ATP5G1	ATP synthase, H+ transporting, mitochondrial Fo complex, subunit C1 (subunit 9)	516	17	0.401131
1052545	A_24_P347488	5668	PSMC1	proteasome (prosome, macropain) 26S subunit, ATPase, 1	5700	14	0.401068
1016238	A_23_P123555	30116	CYHR1	cysteine/histidine-rich 1	50626	8	0.400718
1055762	A_23_P64539	3030	HBG1	hemoglobin, gamma A	3047	11	0.400528
1015787	A_24_P184385	85619	AP000812.2	leucine rich transmembrane and 0-methyltransferase domain containing	220074	11	0.400522
1055591	A_23_P340717	3155	ONECUT1	one cut homeobox 1	3175	15	0.400487
1047480	A_23_P312863	10236	TUBB2C	tubulin, beta 4B class IVb	10383	9	0.40044
1059104	A_24_P256307	374	ARF3	ADP-ribosylation factor 3	377	12	0.400268
1036747	CUST_425_PI416261804	60034	CDKN2AIPNL	CDKN2A interacting protein N-terminal like	91368	5	0.400212
1024556	A_23_P114808	30584	MECR	mitochondrial trans-2-enoyl-CoA reductase	51102	1	0.400176
1042124	A_23_P46025	34513	ETNK2	ethanolamine kinase 2	55224	1	0.400013
1043775	A_23_P62807	30579	SCCPDH	saccharopine dehydrogenase (putative)	51097	1	0.399903
1047739	CUST_1517_PI416261804	10032	ODZ1	odz, odd Oz/ten-m homolog 1 (Drosophila)	10178	X	0.399541
1023389	A_23_P158675	10096	KCNMB2	potassium large conductance calcium-activated channel, subfamily M, beta member 2	10242	3	0.399404
1052015	A_24_P213783	6128	RPL31	ribosomal protein L31	6160	2	0.39926
1050111	A_23_P160377	7756	DNALI1	dynein, axonemal, light intermediate chain 1	7802	1	0.399242
1038480	A_23_P16451	56474	UBXN6	UBX domain protein 6	80700	19	0.399186
1043819	A_24_P17909	30551	MRPL2	mitochondrial ribosomal protein L2	51069	6	0.399132
1053422	A_32_P63848	4987	OXCT1	3-oxoacid CoA transferase 1	5019	5	0.398937
1045267	A_23_P336670	25620	C3orf17	chromosome 3 open reading frame 17	25871	3	0.398788
1046264	A_23_P10870	22601	DOLK	dolichol kinase	22845	9	0.398768
1018152	A_23_P139396	30981	C11orf73	chromosome 11 open reading frame 73	51501	11	0.398706
1022606	A_23_P56356	80946	PLB1	phospholipase B1	151056	2	0.398585
1049914	A_23_P143559	8167	CLTCL1	clathrin, heavy chain-like 1	8218	22	0.398535
1035271	A_23_P361469	79494	METTL6	methyltransferase like 6	131965	3	0.398508
1026259	A_23_P116235	4167	MDK	midkine (neurite growth-promoting factor 2)	4192	11	0.398365
1020975	A_24_P221206	79095	TRAPPC5	trafficking protein particle complex 5	126003	19	0.398288
1044533	A_23_P45955	27030	TEKT2	tektin 2 (testicular)	27285	1	0.398142
1024632	A_32_P82111	36770	LRFN2	leucine rich repeat and fibronectin type III domain containing 2	57497	6	0.397938
1047587	A_23_P34930	10140	BCAS2	breast carcinoma amplified sequence 2	10286	1	0.397839
1036546	A_23_P308722	60218	C2orf39	coiled-coil domain containing 164	92749	2	0.396958
1047835	A_23_P64650	9957	TSFM	Ts translation elongation factor, mitochondrial	10102	12	0.396954
1043222	A_23_P165402	31119	AC008073.1	splicing factor 3B, 14 kDa subunit	51639	2	0.396903
1058604	A_23_P393080	806	CALML3	calmodulin-like 3	810	10	0.396775
1015085	A_24_P287683	10093	AP3S2	adaptor-related protein complex 3, sigma 2 subunit	10239	15	0.396766
1020890	A_23_P61268	182166	C8orf30B	family with sequence similarity 203, member B	728071	8	0.396692
1017089	A_23_P149448	37072	HES4	hairy and enhancer of split 4 (Drosophila)	57801	1	0.396621
1026904	A_32_P34444	56007	FHOD3	formin homology 2 domain containing 3	80206	18	0.396577
1040476	A_23_P90911	36938	RDH14	retinol dehydrogenase 14 (all-trans/9-cis/11-cis)	57665	2	0.396513
1054016	A_23_P60933	4469	MT1G	metallothionein 1G	4495	16	0.396149
1012427	A_32_P69653	7047	TLE3	transducin-like enhancer of split 3 (E(sp1) homolog, Drosophila)	7090	15	0.395995
1016957	CUST_960_PI416573500	124211	LOC391322	D-dopachrome tautomerase-like	391322	22	0.3959
1025424	A_23_P25974	80447	TTC7B	tetratricopeptide repeat domain 7B	145567	14	0.395872
1057584	A_23_P93737	1768	DYNC1I1	dynein, cytoplasmic 1, intermediate chain 1	1780	7	0.395662
1047845	A_23_P108785	9951	ACTR3	ARP3 actin-related protein 3 homolog (yeast)	10096	2	0.395625
1016435	A_23_P342709	83640	FBXO15	F-box protein 15	201456	18	0.395481
1023086	A_23_P128362	4578	MYBPC1	myosin binding protein C, slow type	4604	12	0.3954
1041666	A_24_P48069	35004	DOK4	docking protein 4	55715	16	0.39529
1049539	A_23_P115356	8508	AKR7A2	aldo-keto reductase family 7, member A2 (aflatoxin aldehyde reductase)	8574	1	0.395241
1016334	A_23_P45917	1154	CKS1B	CDC28 protein kinase regulatory subunit 1B	1163	1	0.395191
1029470	A_32_P108655	202	AK3L1	adenylate kinase 4	205	1	0.395007
1051221	A_23_P82169	6619	SOX4	SRY (sex determining region Y)-box 4	6659	6	0.395004
1012511	A_23_P85236	8854	FAM127A	family with sequence similarity 127, member A	8933	X	0.394945
1040992	A_24_P280029	36304	PDXP	pyridoxal (pyridoxine, vitamin B6) phosphatase	57026	22	0.394908
1050896	A_23_P58002	6946	TCTA	T-cell leukemia translocation altered	6988	3	0.394816
1047766	A_23_P414958	10009	PLXNC1	plexin C1	10154	12	0.394693
1027284	A_23_P256158	149	ADRA2C	adrenoceptor alpha 2C	152	4	0.3946
1056823	A_23_P120942	2531	XRCC6	X-ray repair complementing defective repair in Chinese hamster cells 6	2547	22	0.394403
1051264	A_23_P59192	6591	SNRPC	small nuclear ribonucleoprotein polypeptide C	6631	6	0.394217
1027422	A_23_P501781	3733	KCNJ1	potassium inwardly-rectifying channel, subfamily J, member 1	3758	11	0.394141
1058487	CUST_1101_PI416379584	916	CD5	CD5 molecule	921	11	0.393873
1039863	A_23_P65797	41011	KLHL25	kelch-like 25 (Drosophila)	64410	15	0.3938
1037479	A_23_P132308	58843	C22orf23	chromosome 22 open reading frame 23	84645	22	0.393538
1036619	A_23_P149946	60149	PCDH21	cadherin-related family member 1	92211	10	0.393361
1018643	A_23_P305140	78734	C10orf32	chromosome 10 open reading frame 32	119032	10	0.393337
1053394	A_32_P11181	5004	PA2G4	proliferation-associated 2G4, 38kDa	5036	12	0.393129
1040632	A_23_P54556	36769	MKL2	MKL/myocardin-like 2	57496	16	0.393015
1051144	A_23_P14876	6687	SRP14	signal recognition particle 14kDa (homologous Alu RNA binding protein)	6727	15	0.393004
1017945	A_32_P46594	80471	LOC145837	uncharacterized LOC145837	145837	15	0.392951
1016381	A_23_P157196	90345	RPS2P32	ribosomal protein S2 pseudogene 32	256355	7	0.392724
1018271	A_24_P33982	94150	MILR1	mast cell immunoglobulin-like receptor 1	284021	17	0.392645
1053791	CUST_16162_PI416261804	4700	NDUFS6	NADH dehydrogenase (ubiquinone) Fe-S protein 6, 13kDa (NADH-coenzyme Q reductase)	4726	5	0.39264
1048724	A_23_P383435	9192	ZNHIT3	zinc finger, HIT-type containing 3	9326	17	0.392636
1013373	CUST_8242_PI416261804	83408	AMN1	antagonist of mitotic exit network 1 homolog (S. cerevisiae)	196394	12	0.392612
1059459	A_23_P31135	36	ACAT2	acetyl-CoA acetyltransferase 2	39	6	0.392561
1043425	A_24_P108442	30879	WDR83OS	WD repeat domain 83 opposite strand	51398	19	0.392221
1055550	CUST_10_PI416383280	3188	HPCA	hippocalcin	3208	1	0.392142
1038252	A_32_P181077	57386	DOCK8	dedicator of cytokinesis 8	81704	9	0.392126
1037988	A_23_P251421	58113	CDCA7	cell division cycle associated 7	83879	2	0.391921
1016330	A_32_P169906	1001561	LOC100127891	uncharacterized LOC100127891	100127891	7	0.391906
1067737	A_23_P44919	34277	ACSM5	acyl-CoA synthetase medium-chain family member 5	54988	16	0.391418
1068232	A_23_P202029	10466	ERLIN1	ER lipid raft associated 1	10613	10	0.391239
1042385	A_23_P88201	34301	PPP2R3C	protein phosphatase 2, regulatory subunit B'', gamma	55012	14	0.391084
1010933	A_24_P718973	79238	C1orf122	chromosome 1 open reading frame 122	127687	1	0.390727
1015746	A_32_P104432	150842	LINC00087	long intergenic non-protein coding RNA 87	644596	X	0.390695
1028367	A_23_P151649	325	APEX1	APEX nuclease (multifunctional DNA repair enzyme) 1	328	14	0.390661
1035636	A_23_P374902	79078	CLDND2	claudin domain containing 2	125875	19	0.39053
1052098	A_23_P135084	6098	RPL7A	ribosomal protein L7a	6130	9	0.390409
1038623	A_23_P78191	55970	CTC1	CTS telomere maintenance complex component 1	80169	17	0.390333
1049443	A_23_P28434	8604	VAMP8	vesicle-associated membrane protein 8 (endobrevin)	8673	2	0.390316
1028559	A_23_P501877	35023	ZFP64	zinc finger protein 64 homolog (mouse)	55734	20	0.390233
1054440	A_23_P212870	4061	SMAD1	SMAD family member 1	4086	4	0.390208
1024013	CUST_609_PI416379584	110083	RSPO4	R-spondin 4	343637	20	0.389973
1030811	A_23_P18142	6129	RPL32	ribosomal protein L32	6161	3	0.389929
1041850	A_23_P86242	34821	SLC30A10	solute carrier family 30, member 10	55532	1	0.389882
1015651	A_24_P152649	180767	LOC644189	acyl-CoA thioesterase 4 pseudogene	644189	19	0.389877
1047347	A_32_P138032	10338	C1orf61	chromosome 1 open reading frame 61	10485	1	0.389747
1051976	A_23_P106708	6154	RPS2	ribosomal protein S2	6187	16	0.389524
1033827	A_24_P152188	81675	PRICKLE2	prickle homolog 2 (Drosophila)	166336	3	0.389409
1051575	A_24_P179467	6475	SLC1A6	solute carrier family 1 (high affinity aspartate/glutamate transporter), member 6	6511	19	0.389276
1027129	CUST_7918_PI416261804	10408	AGPAT2	1-acylglycerol-3-phosphate O-acyltransferase 2 (lysophosphatidic acid acyltransferase, beta)	10555	9	0.389263
1050344	A_23_P320054	7434	WNT7B	wingless-type MMTV integration site family, member 7B	7477	22	0.389064
1050728	A_23_P171143	7062	TSPAN6	tetraspanin 6	7105	X	0.388968
1019920	A_23_P87323	28835	COMMD9	COMM domain containing 9	29099	11	0.388884
1029600	A_32_P86739	124909	C10orf114	chromosome 10 open reading frame 114	399726	10	0.38886
1036112	A_24_P390060	77712	IQCD	IQ motif containing D	115811	12	0.38885
1049427	A_23_P101992	8616	MARCO	macrophage receptor with collagenous structure	8685	2	0.38882
1056341	A_23_P416581	2764	GNAZ	guanine nucleotide binding protein (G protein), alpha z polypeptide	2781	22	0.388701
1058673	A_23_P47527	742	C11orf10	chromosome 11 open reading frame 10	746	11	0.388648
1020219	A_23_P128436	31015	PPHLN1	periphilin 1	51535	12	0.388497
1052508	A_23_P151610	5688	PSME1	proteasome (prosome, macropain) activator subunit 1 (PA28 alpha)	5720	14	0.388483
1043211	A_23_P15493	31131	PTRH2	peptidyl-tRNA hydrolase 2	51651	17	0.388316
1054433	A_23_P48936	4063	SMAD3	SMAD family member 3	4088	15	0.388103
1027608	CUST_7258_PI416261804	128663	MRC1L1	mannose receptor, C type 1-like 1	414308	10	0.387917
1032269	A_23_P42163	94708	RPL7L1	ribosomal protein L7-like 1	285855	6	0.387554
1037085	A_23_P320457	59539	FAM40A	family with sequence similarity 40, member A	85369	1	0.387456
1050569	A_23_P94301	7221	TSTA3	tissue specific transplantation antigen P35B	7264	8	0.387262
1047257	A_24_P72479	10405	ARPC1A	actin related protein 2/3 complex, subunit 1A, 41kDa	10552	7	0.387221
1039742	A_32_P119174	41342	IPPK	inositol 1,3,4,5,6-pentakisphosphate 2-kinase	64768	9	0.387038
1024649	A_23_P208900	10354	SEMA6B	sema domain, transmembrane domain (TM), and cytoplasmic domain, (semaphorin) 6B	10501	19	0.386987
1018811	A_23_P72127	36869	BEGAIN	brain-enriched guanylate kinase-associated homolog (rat)	57596	14	0.386823
1011301	CUST_3347_PI416261804	1000564	LOC100127925	hypothetical LOC100127925	100127925	8	0.386746
1012543	A_32_P137299	133320	RP11-834C11.3	uncharacterized LOC440101	440101	12	0.386744
1014824	A_23_P2831	1897	EDNRB	endothelin receptor type B	1910	13	0.386712
1042387	A_23_P90155	34300	PIH1D1	PIH1 domain containing 1	55011	19	0.386538
1016299	A_23_P86731	8136	ZNF239	zinc finger protein 239	8187	10	0.386518
1020848	A_23_P257387	7953	GLRA3	glycine receptor, alpha 3	8001	4	0.386507
1038143	CUST_11413_PI416261804	57782	CHST9	carbohydrate (N-acetylgalactosamine 4-0) sulfotransferase 9	83539	18	0.386454
1025227	A_23_P316741	7063	TSPAN4	tetraspanin 4	7106	11	0.386362
1047273	A_23_P360167	10393	DCTN2	dynactin 2 (p50)	10540	12	0.386353
1059469	CUST_10623_PI416261804	30	ACADL	acyl-CoA dehydrogenase, long chain	33	2	0.386171
1018433	A_23_P171077	10535	EBP	emopamil binding protein (sterol isomerase)	10682	X	0.386099
1023285	A_23_P408095	10876	DSTN	destrin (actin depolymerizing factor)	11034	20	0.386088
1045957	A_23_P155907	22928	METAP1	methionyl aminopeptidase 1	23173	4	0.385981
1027111	CUST_484_PI416379584	123423	C6orf222	chromosome 6 open reading frame 222	389384	6	0.385889
1034575	A_23_P360964	80654	DACT3	dapper, antagonist of beta-catenin, homolog 3 (Xenopus laevis)	147906	19	0.385742
1058700	A_23_P42282	716	C4A	complement component 4A (Rodgers blood group)	720	6	0.385555
1046171	A_23_P97932	22677	MSRB2	methionine sulfoxide reductase B2	22921	10	0.385061
1042729	A_32_P188860	34045	IL17RD	interleukin 17 receptor D	54756	3	0.384996
1036786	A_24_P283395	59990	ADCK2	aarF domain containing kinase 2	90956	7	0.384992
1055906	A_23_P212937	2909	GRSF1	G-rich RNA sequence binding factor 1	2926	4	0.384742
1052921	A_23_P17724	5381	2019-09-05	septin 5	5413	22	0.384636
1021127	A_24_P497464	125184	AC005152.2	uncharacterized LOC400618	400618	17	0.38454
1025275	A_23_P71241	23235	SEC61G	Sec61 gamma subunit	23480	7	0.384131
1043994	A_23_P215111	30107	ATP6V0A4	ATPase, H+ transporting, lysosomal V0 subunit a4	50617	7	0.38406
1022340	A_23_P50399	59900	DCAF15	DDB1 and CUL4 associated factor 15	90379	19	0.383971
1034973	A_23_P6413	79976	SELM	selenoprotein M	140606	22	0.383859
1051970	CUST_5560_PI416261804	6159	RPS4Y1	ribosomal protein S4, Y-linked 1	6192	Y	0.383812
1037743	A_23_P132365	58457	LDOC1L	leucine zipper, down-regulated in cancer 1-like	84247	22	0.383744
1045970	A_23_P32500	22921	STAB1	stabilin 1	23166	3	0.383744
1030984	A_23_P163955	10253	PEMT	phosphatidylethanolamine N-methyltransferase	10400	17	0.383732
1046454	A_23_P112429	11064	RPL35	ribosomal protein L35	11224	9	0.383731
1048588	CUST_7045_PI416261804	9305	MED27	mediator complex subunit 27	9442	9	0.383647
1050551	A_23_P154070	7234	TUBA4A	tubulin, alpha 4a	7277	2	0.383544
1023801	A_23_P61810	10311	BAIAP2	BAI1-associated protein 2	10458	17	0.383479
1055080	A_32_P217750	3538	IL3RA	interleukin 3 receptor, alpha (low affinity)	3563	X|Y	0.383096
1026017	A_32_P53486	149584	BOLA2	bolA homolog 2 (E. coli)	552900	16	0.383066
1037542	A_23_P254507	58726	HOPX	HOP homeobox	84525	4	0.383066
1034077	CUST_65_PI416383280	81432	USP51	ubiquitin specific peptidase 51	158880	X	0.383025
1016168	A_32_P131929	59837	AP001816.1	uncharacterized LOC90024	90024	4	0.382998
1053496	A_23_P106463	4916	OAZ2	ornithine decarboxylase antizyme 2	4947	15	0.382914
1037361	A_23_P128154	58982	TUBA1C	tubulin, alpha 1c	84790	12	0.382693
1023838	A_23_P89249	2049	ERBB2	v-erb-b2 erythroblastic leukemia viral oncogene homolog 2, neuro/glioblastoma derived oncogene homolog (avian)	2064	17	0.382647
1047232	A_23_P38864	10420	RABAC1	Rab acceptor 1 (prenylated)	10567	19	0.382465
1047959	A_23_P211550	9834	RBX1	ring-box 1, E3 ubiquitin protein ligase	9978	22	0.382418
1031749	A_23_P169934	110612	RILPL1	Rab interacting lysosomal protein-like 1	353116	12	0.382392
1041932	A_32_P85676	34640	STK32B	serine/threonine kinase 32B	55351	4	0.382389
1035901	A_23_P202206	78742	GSTO2	glutathione S-transferase omega 2	119391	10	0.382212
1018305	CUST_9898_PI416261804	1003236	LOC100133211	related RAS viral (r-ras) oncogene homolog 2 pseudogene	100133211	1	0.382089
1044914	A_24_P27373	26006	PLDN	pallidin homolog (mouse)	26258	15	0.382028
1047722	A_23_P152984	10043	THOC4	Aly/REF export factor	10189	17	0.381933
1050101	A_23_P86283	7759	LAPTM5	lysosomal protein transmembrane 5	7805	1	0.381871
1046425	A_23_P635	11082	PMF1	polyamine-modulated factor 1	11243	1	0.381616
1045444	A_23_P385206	23426	STX12	syntaxin 12	23673	1	0.381606
1038472	A_23_P90419	56488	PBX4	pre-B-cell leukemia homeobox 4	80714	19	0.381568
1032588	CUST_971_PI416379584	93950	CLEC9A	C-type lectin domain family 9, member A	283420	12	0.38145
1030317	A_23_P58280	33724	GAR1	GAR1 ribonucleoprotein homolog (yeast)	54433	4	0.381332
1037314	A_23_P91827	59054	MINA	MYC induced nuclear antigen	84864	3	0.381208
1039592	A_23_P90589	41604	MRPL44	mitochondrial ribosomal protein L44	65080	2	0.381178
1022976	A_23_P253561	55022	TTPAL	tocopherol (alpha) transfer protein-like	79183	20	0.381171
1017950	A_24_P614261	1003148	LOC100129309	similar to DnaJ (Hsp40) homolog, subfamily B, member 7	100129309	5	0.381136
1043584	A_23_P99138	30739	MRPL51	mitochondrial ribosomal protein L51	51258	12	0.381136
1052254	A_23_P203299	5922	RCN1	reticulocalbin 1, EF-hand calcium binding domain	5954	11	0.381089
1017190	A_23_P88703	7115	TP53BP1	tumor protein p53 binding protein 1	7158	15	0.381061
1017343	A_23_P152353	78997	EARS2	glutamyl-tRNA synthetase 2, mitochondrial (putative)	124454	16	0.381008
1045108	A_23_P50331	25766	FAM32A	family with sequence similarity 32, member A	26017	19	0.380859
1068566	A_23_P111766	5612	PRSS1	protease, serine, 1 (trypsin 1)	5644	7	0.380819
1045547	A_23_P252808	23313	WBP1	WW domain binding protein 1	23559	2	0.380804
1030478	A_32_P10003	76667	TUBA3D	tubulin, alpha 3d	113457	2	0.38073
1047893	A_23_P251075	9901	MAMLD1	mastermind-like domain containing 1	10046	X	0.380563
1041412	A_23_P42265	35224	APOM	apolipoprotein M	55937	6	0.380444
1037213	A_23_P87635	59124	C12orf52	chromosome 12 open reading frame 52	84934	12	0.380151
1048329	A_23_P819	9492	ISG15	ISG15 ubiquitin-like modifier	9636	1	0.380056
1047340	A_24_P246552	10343	VTI1B	vesicle transport through interaction with t-SNAREs homolog 1B (yeast)	10490	14	0.380031
1025531	A_24_P181672	80542	B3GNTL1	UDP-GlcNAc:betaGal beta-1,3-N-acetylglucosaminyltransferase-like 1	146712	17	0.379965
1053494	A_23_P129133	4917	OCA2	oculocutaneous albinism II	4948	15	0.379923
1059092	A_23_P14284	381	ARG2	arginase, type II	384	14	0.379793
1017284	A_23_P123086	77520	AC093734.11	uncharacterized LOC114796	114796	7	0.379771
1035407	A_24_P922357	79355	C22orf39	chromosome 22 open reading frame 39	128977	22	0.379563
1042423	A_23_P26534	34274	HCFC1R1	host cell factor C1 regulator 1 (XPO1 dependent)	54985	16	0.379444
1038319	A_23_P166159	57274	PDRG1	p53 and DNA-damage regulated 1	81572	20	0.379052
1050084	A_23_P139547	7800	TUBA1A	tubulin, alpha 1a	7846	12	0.378803
1047897	A_24_P196658	9895	TOM1L1	target of myb1 (chicken)-like 1	10040	17	0.378522
1012374	CUST_12202_PI416261804	4182	MEF2BNB-MEF2B	MEF2BNB-MEF2B readthrough	4207	19	0.378388
1041684	A_23_P99661	34990	AL161668.2	Rho guanine nucleotide exchange factor (GEF) 40	55701	14	0.378365
1050076	CUST_13086_PI416261804	7811	SCG2	secretogranin II	7857	2	0.378332
1030442	A_23_P259621	7419	LAT2	linker for activation of T cells family, member 2	7462	7	0.378268
1053968	A_23_P152125	4571	MVD	mevalonate (diphospho) decarboxylase	4597	16	0.378249
1026980	A_23_P134614	10319	COG5	component of oligomeric golgi complex 5	10466	7	0.378229
1036482	A_23_P11224	60275	MMGT1	membrane magnesium transporter 1	93380	X	0.378179
1025110	A_23_P132889	1391	CRMP1	collapsin response mediator protein 1	1400	4	0.378007
1047138	A_23_P124927	10489	RGS14	regulator of G-protein signaling 14	10636	5	0.377925
1022945	A_23_P45396	3011	HSD17B10	hydroxysteroid (17-beta) dehydrogenase 10	3028	X	0.377851
1043131	A_23_P85453	31224	CD244	CD244 molecule, natural killer cell receptor 2B4	51744	1	0.377831
1029870	A_23_P133424	6464	SKP1	S-phase kinase-associated protein 1	6500	5	0.377416
1054060	A_23_P143089	4332	MPV17	MpV17 mitochondrial inner membrane protein	4358	2	0.377223
1055725	A_23_P117662	3050	HDC	histidine decarboxylase	3067	15	0.377201
1037754	CUST_15019_PI416261804	58443	TMEM126A	transmembrane protein 126A	84233	11	0.376899
1054871	A_23_P429950	3705	KAL1	Kallmann syndrome 1 sequence	3730	X	0.376886
1034191	CUST_537_PI416261804	81227	CRYGN	crystallin, gamma N	155051	7	0.376875
1057609	A_23_P28595	1734	DLX2	distal-less homeobox 2	1746	2	0.376729
1054021	A_23_P37983	4464	MT1B	metallothionein 1B	4490	16	0.376727
1058575	A_23_P126752	828	CAPZB	capping protein (actin filament) muscle Z-line, beta	832	1	0.376676
1048135	A_24_P216765	9660	TOMM20	translocase of outer mitochondrial membrane 20 homolog (yeast)	9804	1	0.376499
1011419	CUST_231_PI416379584	169768	TMEM91	transmembrane protein 91	641649	19	0.376494
1050928	A_23_P60028	6881	TCEB1	transcription elongation factor B (SIII), polypeptide 1 (15kDa, elongin C)	6921	8	0.376473
1047851	A_23_P29566	9948	ARPC4	actin related protein 2/3 complex, subunit 4, 20kDa	10093	3	0.376383
1038556	A_23_P33947	56059	EFHC2	EF-hand domain (C-terminal) containing 2	80258	X	0.376197
1057697	A_24_P220947	1633	AKR1C1	aldo-keto reductase family 1, member C1 (dihydrodiol dehydrogenase 1; 20-alpha (3-alpha)-hydroxysteroid dehydrogenase)	1645	10	0.376104
1052031	A_32_P190488	6122	RPL26	ribosomal protein L26	6154	17	0.375987
1051922	A_24_P225010	6176	RPS15P5	ribosomal protein S15	6209	19	0.37595
1038496	A_23_P334414	56143	TRAF3IP3	TRAF3 interacting protein 3	80342	1	0.375882
1033570	A_23_P435636	83487	DAND5	DAN domain family, member 5	199699	19	0.375768
1046499	A_23_P95810	11027	PKP3	plakophilin 3	11187	11	0.375759
1017524	A_23_P37191	5661	PSMB5	proteasome (prosome, macropain) subunit, beta type, 5	5693	14	0.375671
1043985	A_23_P86561	30122	CALY	calcyon neuron-specific vesicular protein	50632	10	0.375653
1051695	A_23_P64860	6368	SELPLG	selectin P ligand	6404	12	0.375415
1025074	A_32_P155416	54873	ERI3	ERI1 exoribonuclease family member 3	79033	1	0.375071
1021233	A_24_P156576	34249	GEMIN8	gem (nuclear organelle) associated protein 8	54960	X	0.375037
1026054	A_23_P259166	55723	TCEAL4	transcription elongation factor A (SII)-like 4	79921	X	0.374995
1023619	A_23_P11995	5020	PRDX1	peroxiredoxin 1	5052	1	0.374896
1030320	A_23_P50942	22686	RAB3GAP1	RAB3 GTPase activating protein subunit 1 (catalytic)	22930	2	0.374808
1016875	A_24_P506977	94737	C7orf40	small nucleolar RNA host gene 15 (non-protein coding)	285958	7	0.374551
1039362	A_23_P158053	54934	C9orf16	chromosome 9 open reading frame 16	79095	9	0.374481
1058934	A_23_P250462	534	ATP6AP1	ATPase, H+ transporting, lysosomal accessory protein 1	537	X	0.374299
1024626	A_23_P64173	77494	CARD16	caspase recruitment domain family, member 16	114769	11	0.374293
1039610	A_24_P371758	41503	MRPL36	mitochondrial ribosomal protein L36	64979	5	0.374221
1056834	A_23_P141362	2519	FZD2	frizzled family receptor 2	2535	17	0.374153
1050043	A_23_P81973	7877	HSD17B8	hydroxysteroid (17-beta) dehydrogenase 8	7923	6	0.374063
1050246	A_23_P128060	7531	ZNF26	zinc finger protein 26	7574	12	0.374021
1057273	A_23_P119362	1999	EMP3	epithelial membrane protein 3	2014	19	0.37391
1037409	A_23_P17242	58894	ABHD1	abhydrolase domain containing 1	84696	2	0.373809
1020741	A_23_P1823	5048	PAX6	paired box 6	5080	11	0.373772
1057058	A_32_P11471	2182	FAU	Finkel-Biskis-Reilly murine sarcoma virus (FBR-MuSV) ubiquitously expressed	2197	11	0.373672
1021089	A_32_P114348	94801	RNF5P1	ring finger protein 5, E3 ubiquitin protein ligase pseudogene 1	286140	8	0.373657
1046755	A_23_P23346	10804	MLLT11	myeloid/lymphoid or mixed-lineage leukemia (trithorax homolog, Drosophila); translocated to, 11	10962	1	0.373579
1049369	A_23_P147383	8662	GPAA1	glycosylphosphatidylinositol anchor attachment protein 1 homolog (yeast)	8733	8	0.373546
1049255	A_24_P362193	8755	CD84	CD84 molecule	8832	1	0.373435
1035587	A_23_P428875	79125	TNFAIP8L1	tumor necrosis factor, alpha-induced protein 8-like 1	126282	19	0.373371
1040226	A_23_P135437	37872	EXOC4	exocyst complex component 4	60412	7	0.373225
1018309	A_23_P148121	90168	EHBP1L1	EH domain binding protein 1-like 1	254102	11	0.373223
1011365	CUST_11863_PI416261804	90343	CCDC110	coiled-coil domain containing 110	256309	4	0.373221
1032989	A_23_P114952	89964	TMEM9	transmembrane protein 9	252839	1	0.373193
1017611	A_23_P147255	33332	PCBP3	poly(rC) binding protein 3	54039	21	0.372891
1059141	CUST_15000_PI416261804	341	APOC4	apolipoprotein C-II	344	19	0.372864
1027972	A_24_P244470	10047	RNF41	ring finger protein 41	10193	12	0.372798
1028070	A_23_P87216	6484	SLC3A2	solute carrier family 3 (activators of dibasic and neutral amino acid transport), member 2	6520	11	0.372522
1036935	A_23_P117380	59840	FAM181A	family with sequence similarity 181, member A	90050	14	0.372449
1047628	A_23_P106629	10115	IGSF6	immunoglobulin superfamily, member 6	10261	16	0.372319
1054073	A_23_P60579	4325	MPI	mannose phosphate isomerase	4351	15	0.372173
1058823	A_23_P88630	638	BLM	Bloom syndrome, RecQ helicase-like	641	15	0.372153
1043599	A_23_P212475	30727	SHISA5	shisa homolog 5 (Xenopus laevis)	51246	3	0.372127
1016346	A_23_P154627	79302	TSHZ2	teashirt zinc finger homeobox 2	128553	20	0.372073
1038250	A_23_P45011	57388	PPP1R14C	protein phosphatase 1, regulatory (inhibitor) subunit 14C	81706	6	0.372009
1023580	CUST_1352_PI416379584	2807	GPM6B	glycoprotein M6B	2824	X	0.371726
1030525	A_23_P123916	59958	LRSAM1	leucine rich repeat and sterile alpha motif containing 1	90678	9	0.371532
1038236	CUST_465_PI416408490	57511	NETO2	neuropilin (NRP) and tolloid (TLL)-like 2	81831	16	0.371428
1019050	A_23_P155890	58974	NAA11	N(alpha)-acetyltransferase 11, NatA catalytic subunit	84779	4	0.371408
1057170	A_23_P107653	2094	ETFB	electron-transfer-flavoprotein, beta polypeptide	2109	19	0.3714
1019543	CUST_213_PI417507815	171143	ACTG1P4	actin, gamma 1 pseudogene 4	648740	1	0.371219
1054929	A_23_P124108	3659	ITGAM	integrin, alpha M (complement component 3 receptor 3 subunit)	3684	16	0.37118
1029645	A_23_P78134	57704	TMEM93	ER membrane protein complex subunit 6	83460	17	0.37116
1046816	A_23_P72117	10766	SMPDL3A	sphingomyelin phosphodiesterase, acid-like 3A	10924	6	0.371119
1032772	A_23_P135123	90385	FRMD3	FERM domain containing 3	257019	9	0.370769
1042976	A_23_P167941	33501	TREM2	triggering receptor expressed on myeloid cells 2	54209	6	0.370736
1053992	A_23_P142447	4516	MYO1F	myosin IF	4542	19	0.370469
1018725	CUST_830_PI416573500	122758	AC002563.2	transmembrane protein 233	387890	12	0.370381
1021185	A_23_P102109	55888	TUBA4B	tubulin, alpha 4b (pseudogene)	80086	2	0.370379
1027045	A_23_P26836	10092	DCAF7	DDB1 and CUL4 associated factor 7	10238	17	0.370255
1047611	A_23_P142380	10124	AKAP8	A kinase (PRKA) anchor protein 8	10270	19	0.370207
1042958	A_23_P129704	33677	TERF2IP	telomeric repeat binding factor 2, interacting protein	54386	16	0.370132
1052519	A_23_P203994	5683	PSMD9	proteasome (prosome, macropain) 26S subunit, non-ATPase, 9	5715	12	0.370118
1016087	A_32_P178758	94681	LY86-AS1	LY86 antisense RNA 1 (non-protein coding)	285780	6	0.370065
1020887	CUST_2285_PI416261804	182182	LOC729859	WW domain binding protein 1 pseudogene	729859	2	0.369966
1018164	CUST_282_PI416408490	2580	GAP43	growth associated protein 43	2596	3	0.369856
1050882	A_23_P142045	6959	PRDX2	peroxiredoxin 2	7001	19	0.369831
1025273	A_23_P121545	2806	GPM6A	glycoprotein M6A	2823	4	0.369814
1025180	A_24_P13083	59855	TSPAN18	tetraspanin 18	90139	11	0.369673
1011800	A_32_P53852	83675	AC135457.3	spermatogenesis associated 24	202051	5	0.369589
1018436	A_23_P54929	36425	LYRM1	LYR motif containing 1	57149	16	0.369387
1015705	A_23_P105251	2718	GLI1	GLI family zinc finger 1	2735	12	0.369177
1052075	CUST_4362_PI416261804	6106	RPL15	ribosomal protein L15	6138	3	0.369046
1016185	A_23_P51627	55520	PPCS	phosphopantothenoylcysteine synthetase	79717	1	0.369023
1024983	A_23_P203790	10798	OS9	osteosarcoma amplified 9, endoplasmic reticulum lectin	10956	12	0.369001
1037745	A_23_P124022	58456	MED10	mediator complex subunit 10	84246	5	0.368963
1055653	A_32_P87697	3104	HLA-DRA	major histocompatibility complex, class II, DR alpha	3122	6	0.368877
1027340	A_23_P500353	3756	KCNN2	potassium intermediate/small conductance calcium-activated channel, subfamily N, member 2	3781	5	0.368828
1037934	A_24_P151622	58160	IMMP2L	IMP2 inner mitochondrial membrane peptidase-like (S. cerevisiae)	83943	7	0.368786
1042857	A_23_P32463	33803	EXOSC4	exosome component 4	54512	8	0.368658
1012104	A_32_P208178	1000174	LOC100130107	hypothetical LOC100130107	100130107	15	0.368617
1018258	A_23_P126540	137	ADORA3	adenosine A3 receptor	140	1	0.3686
1054019	A_23_P206724	4467	MT1E	metallothionein 1E	4493	16	0.368443
1045239	A_23_P31085	25650	CCDC28A	coiled-coil domain containing 28A	25901	6	0.368441
1041166	A_23_P425224	36108	ZC3HAV1	zinc finger CCCH-type, antiviral 1	56829	7	0.368302
1052884	A_23_P56256	5406	POLR2I	polymerase (RNA) II (DNA directed) polypeptide I, 14.5kDa	5438	19	0.368167
1022420	A_24_P410017	158974	POTEI	POTE ankyrin domain family, member I	653269	2	0.36798
1040362	A_23_P46396	37188	PTBP2	polypyrimidine tract binding protein 2	58155	1	0.36789
1059122	A_23_P112481	357	AQP3	aquaporin 3 (Gill blood group)	360	9	0.367848
1054675	A_23_P107465	3856	KRT31	keratin 31	3881	17	0.367798
1058386	A_23_P152305	1004	CDH11	cadherin 11, type 2, OB-cadherin (osteoblast)	1009	16	0.367632
1015935	A_23_P154086	614	BCS1L	BCS1-like (S. cerevisiae)	617	2	0.367629
1038574	A_23_P170908	56025	NUBPL	nucleotide binding protein-like	80224	14	0.367625
1053570	A_23_P251836	4858	NPY5R	neuropeptide Y receptor Y5	4889	4	0.367588
1045057	A_32_P4262	25823	C20orf26	chromosome 20 open reading frame 26	26074	20	0.36753
1042194	A_23_P66563	34470	C17orf71	smg-8 homolog, nonsense mediated mRNA decay factor (C. elegans)	55181	17	0.367028
1054249	A_23_P90612	4150	MCM6	minichromosome maintenance complex component 6	4175	2	0.366953
1017248	A_23_P43800	182031	LOC727967	block of proliferation 1 pseudogene	727967	8	0.366891
1034843	A_23_P1286	80307	C10orf82	chromosome 10 open reading frame 82	143379	10	0.366793
1023745	A_23_P14774	1501	CTSH	cathepsin H	1512	15	0.366763
1027789	A_23_P86182	33751	MRPS21	mitochondrial ribosomal protein S21	54460	1	0.366713
1030551	A_24_P810290	83392	PPAPDC1A	phosphatidic acid phosphatase type 2 domain containing 1A	196051	10	0.366688
1025658	CUST_638_PI416379584	123484	C7orf59	chromosome 7 open reading frame 59	389541	7	0.366663
1018204	A_23_P405531	37339	WIZ	widely interspaced zinc finger motifs	58525	19	0.366649
1040248	A_23_P78458	37772	ZNF350	zinc finger protein 350	59348	19	0.366007
1050545	A_23_P9582	7241	TUFM	Tu translation elongation factor, mitochondrial	7284	16	0.365991
1026815	CUST_2047_PI417557136	2880	GRIK1	glutamate receptor, ionotropic, kainate 1	2897	21	0.365839
1068874	A_24_P478940	9395	PTGES	prostaglandin E synthase	9536	9	0.365829
1059596	A_23_P33173	2787	GOLGB1	golgin B1	2804	3	0.365721
1011089	A_24_P278762	30756	C12ORF47	MAPKAPK5 antisense RNA 1 (non-protein coding)	51275	12	0.365717
1036064	A_24_P158385	77753	ZMYND19	zinc finger, MYND-type containing 19	116225	9	0.365698
1013278	CUST_13162_PI416261804	22744	MYH15	myosin, heavy chain 15	22989	3	0.365435
1038768	A_23_P78608	55760	DENND1C	DENN/MADD domain containing 1C	79958	19	0.365275
1046551	A_23_P395524	10978	PWP1	PWP1 homolog (S. cerevisiae)	11137	12	0.365186
1039422	A_23_P50722	54876	C19orf50	KxDL motif containing 1	79036	19	0.365102
1028998	A_24_P288954	125861	SRRD	SRR1 domain containing	402055	22	0.365056
1034277	A_23_P386964	81095	C4orf45	chromosome 4 open reading frame 45	152940	4	0.364877
1021269	A_24_P317827	31234	TMEM8B	transmembrane protein 8B	51754	9	0.364687
1016230	A_23_P331479	82204	KIAA1949	protein phosphatase 1, regulatory subunit 18	170954	6	0.364645
1011956	A_24_P35400	1745	SARDH	sarcosine dehydrogenase	1757	9	0.364559
1044196	A_23_P16197	29637	CCDC106	coiled-coil domain containing 106	29903	19	0.364553
1036849	A_23_P145555	59931	C6orf142	muscular LMNA-interacting protein	90523	6	0.364537
1051808	A_23_P109606	6271	SBF1	SET binding factor 1	6305	22	0.364422
1044695	A_23_P42829	26789	SND1	staphylococcal nuclease and tudor domain containing 1	27044	7	0.364274
1040269	A_23_P43317	37759	PRDM12	PR domain containing 12	59335	9	0.364264
1017431	A_24_P186986	123870	ATP5G1P5	ATP synthase, H+ transporting, mitochondrial Fo complex, subunit C1 (subunit 9) pseudogene 5	390424	13	0.364231
1034483	A_23_P384044	80765	CNIH3	cornichon homolog 3 (Drosophila)	149111	1	0.364188
1024382	A_23_P154832	519	ATP5J	ATP synthase, H+ transporting, mitochondrial Fo complex, subunit F6	522	21	0.364177
1017671	A_24_P77432	6059	ROBO1	roundabout, axon guidance receptor, homolog 1 (Drosophila)	6091	3	0.363872
1045447	A_23_P125383	23424	TMEFF2	transmembrane protein with EGF-like and two follistatin-like domains 2	23671	2	0.363828
1017493	A_23_P68970	26034	ARFGAP3	ADP-ribosylation factor GTPase activating protein 3	26286	22	0.363792
1011959	A_32_P224911	58157	TATDN1	TatD DNase domain containing 1	83940	8	0.363776
1016017	A_23_P103511	125289	C1orf226	chromosome 1 open reading frame 226	400793	1	0.363637
1040783	A_23_P120345	36438	PELI1	pellino E3 ubiquitin protein ligase 1	57162	2	0.363632
1054928	A_23_P312132	3662	ITGAX	integrin, alpha X (complement component 3 receptor 4 subunit)	3687	16	0.363307
1058392	A_23_P140797	1001	CDH8	cadherin 8, type 2	1006	16	0.363285
1039033	CUST_325_PI416261804	55525	ANKRD55	ankyrin repeat domain 55	79722	5	0.363274
1053204	A_23_P100660	5144	SERPINF1	serpin peptidase inhibitor, clade F (alpha-2 antiplasmin, pigment epithelium derived factor), member 1	5176	17	0.363179
1022367	A_32_P230828	38105	GAS5	growth arrest-specific 5 (non-protein coding)	60674	1	0.363145
1043850	A_23_P34741	30524	ZNF593	zinc finger protein 593	51042	1	0.363111
1038755	A_23_P70509	55771	C6orf134	alpha tubulin acetyltransferase 1	79969	6	0.362952
1054012	A_23_P427703	4474	MT1L	metallothionein 1L (gene/pseudogene)	4500	16	0.36292
1026042	CUST_14064_PI416261804	967	CD74	CD74 molecule, major histocompatibility complex, class II invariant chain	972	5	0.362845
1047714	A_24_P344307	10051	PSME3	proteasome (prosome, macropain) activator subunit 3 (PA28 gamma; Ki)	10197	17	0.362837
1044468	A_32_P171328	27083	UBE2S	ubiquitin-conjugating enzyme E2S	27338	19	0.362808
1037332	A_23_P127095	59023	USMG5	up-regulated during skeletal muscle growth 5 homolog (mouse)	84833	10	0.362714
1016693	A_23_P30495	3136	HMGCR	3-hydroxy-3-methylglutaryl-CoA reductase	3156	5	0.362626
1017820	A_23_P91910	36366	PLSCR4	phospholipid scramblase 4	57088	3	0.362585
1052891	A_23_P165280	5402	POLR2E	polymerase (RNA) II (DNA directed) polypeptide E, 25kDa	5434	19	0.362578
1056452	A_23_P52227	2646	GDF10	growth differentiation factor 10	2662	10	0.362528
1056889	A_23_P38795	2341	FPR1	formyl peptide receptor 1	2357	19	0.362442
1024531	A_23_P26223	432	ASL	argininosuccinate lyase	435	7	0.362274
1021857	A_24_P373877	6821	SYT5	synaptotagmin V	6861	19	0.362268
1057672	A_23_P32938	1650	DDX10	DEAD (Asp-Glu-Ala-Asp) box polypeptide 10	1662	11	0.362221
1049335	A_24_P124957	8693	RAB11A	RAB11A, member RAS oncogene family	8766	15	0.362159
1049505	A_23_P159539	8554	ASMTL	acetylserotonin O-methyltransferase-like	8623	X|Y	0.362102
1049842	A_23_P396858	8267	FZD8	frizzled family receptor 8	8325	10	0.362041
1050013	A_23_P157465	7946	UBXN8	UBX domain protein 8	7993	8	0.361966
1051985	A_23_P147888	6149	RPLP2	ribosomal protein, large, P2	6181	11	0.361905
1047331	A_23_P258251	10348	ENOX2	ecto-NOX disulfide-thiol exchanger 2	10495	X	0.361759
1026747	A_23_P58622	7279	UBE2D2	ubiquitin-conjugating enzyme E2D 2	7322	5	0.36175
1045453	A_32_P165477	23410	SLC7A11	solute carrier family 7 (anionic amino acid transporter light chain, xc- system), member 11	23657	4	0.361699
1026516	A_32_P800799	82145	KCNG3	potassium voltage-gated channel, subfamily G, member 3	170850	2	0.36166
1020331	A_23_P203120	23458	CADM1	cell adhesion molecule 1	23705	11	0.361596
1039347	A_24_P520767	54974	APOO	apolipoprotein O	79135	X	0.36157
1041171	A_23_P102571	36010	SLC2A4RG	SLC2A4 regulator	56731	20	0.361568
1044062	A_23_P315892	29806	ST6GALNAC6	ST6 (alpha-N-acetyl-neuraminyl-2,3-beta-galactosyl-1,3)-N-acetylgalactosaminide alpha-2,6-sialyltransferase 6	30815	9	0.361564
1028018	A_23_P115223	10309	HAX1	HCLS1 associated protein X-1	10456	1	0.361494
1033308	CUST_6686_PI416261804	85544	C10orf107	chromosome 10 open reading frame 107	219621	10	0.361327
1018472	A_23_P426196	22786	MAST3	microtubule associated serine/threonine kinase 3	23031	19	0.361296
1053042	A_23_P67162	5268	PIN1	peptidylprolyl cis/trans isomerase, NIMA-interacting 1	5300	19	0.361263
1041462	A_23_P259272	35171	WSB2	WD repeat and SOCS box containing 2	55884	12	0.361139
1050773	A_32_P70315	7036	TIMP4	TIMP metallopeptidase inhibitor 4	7079	3	0.361128
1042034	A_23_P20480	34579	BRF2	BRF2, subunit of RNA polymerase III transcription initiation factor, BRF1-like	55290	8	0.361115
1023196	A_23_P4561	5239	SERPINB8	serpin peptidase inhibitor, clade B (ovalbumin), member 8	5271	18	0.36106
1041485	A_23_P56380	35142	ZC3H15	zinc finger CCCH-type containing 15	55854	2	0.361057
1029543	A_32_P114215	81936	COMMD6	COMM domain containing 6	170622	13	0.361026
1029244	A_24_P417460	36986	SFMBT2	Scm-like with four mbt domains 2	57713	10	0.360853
1051007	A_23_P208030	6820	SYT4	synaptotagmin IV	6860	18	0.360778
1025725	A_23_P154507	9140	ITGB1BP1	integrin beta 1 binding protein 1	9270	2	0.360778
1032908	A_32_P75902	90197	C16orf73	chromosome 16 open reading frame 73	254528	16	0.360535
1016889	A_32_P175715	150946	MEIG1	meiosis expressed gene 1 homolog (mouse)	644890	10	0.360482
1053258	CUST_820_PI416379584	5130	PDHB	pyruvate dehydrogenase (lipoamide) beta	5162	3	0.360302
1026326	A_23_P147641	6879	TCEA2	transcription elongation factor A (SII), 2	6919	20	0.360283
1040676	A_23_P79978	36693	SLC24A3	solute carrier family 24 (sodium/potassium/calcium exchanger), member 3	57419	20	0.360168
1026322	A_23_P125451	5756	PTPRC	protein tyrosine phosphatase, receptor type, C	5788	1	0.360031
1048046	A_24_P380132	9764	G3BP2	GTPase activating protein (SH3 domain) binding protein 2	9908	4	0.35982
1042502	A_23_P166716	34220	RG9MTD1	tRNA methyltransferase 10 homolog C (S. cerevisiae)	54931	3	0.359799
1017426	A_23_P111583	943	CD36	CD36 molecule (thrombospondin receptor)	948	7	0.359756
1018799	A_23_P397208	2929	GSTM2	glutathione S-transferase mu 2 (muscle)	2946	1	0.359598
1053500	A_24_P918808	4915	OAZ1	ornithine decarboxylase antizyme 1	4946	19	0.359559
1050724	A_23_P127426	7065	TM7SF2	transmembrane 7 superfamily member 2	7108	11	0.359555
1047143	A_23_P75622	10485	ATP5L	ATP synthase, H+ transporting, mitochondrial Fo complex, subunit G	10632	11	0.359455
1050755	CUST_15232_PI416261804	7049	TLL1	tolloid-like 1	7092	4	0.359436
1046393	A_23_P112801	11100	AC012652.1	calcineurin-like EF hand protein 1	11261	15	0.359298
1039474	A_23_P30275	54831	PCYOX1L	prenylcysteine oxidase 1 like	78991	5	0.359269
1039034	A_23_P150876	55523	VPS37B	vacuolar protein sorting 37 homolog B (S. cerevisiae)	79720	12	0.359245
1017470	A_23_P23206	10312	MAD2L2	MAD2 mitotic arrest deficient-like 2 (yeast)	10459	1	0.359213
1024628	A_23_P67648	822	CAPNS1	calpain, small subunit 1	826	19	0.359083
1057896	A_24_P97931	1449	CSNK2B	casein kinase 2, beta polypeptide	1460	6	0.359052
1016352	A_23_P10685	23393	HSPBP1	HSPA (heat shock 70kDa) binding protein, cytoplasmic cochaperone 1	23640	19	0.358991
1022905	A_23_P250914	89557	ATP6V1C2	ATPase, H+ transporting, lysosomal 42kDa, V1 subunit C2	245973	2	0.358899
1031226	A_23_P100001	125113	FAM174B	family with sequence similarity 174, member B	400451	15	0.358879
1026485	A_24_P285623	1704	DGUOK	deoxyguanosine kinase	1716	2	0.358772
1015967	A_23_P329573	3664	ITGB2	integrin, beta 2 (complement component 3 receptor 3 and 4 subunit)	3689	21	0.358737
1036254	A_32_P94722	77505	BTBD9	BTB (POZ) domain containing 9	114781	6	0.358687
1043465	A_23_P29663	30845	ZMYND10	zinc finger, MYND-type containing 10	51364	3	0.358584
1037778	A_23_P2573	58426	TMEM117	transmembrane protein 117	84216	12	0.358583
1025636	A_23_P44244	6555	SMARCA1	SWI/SNF related, matrix associated, actin dependent regulator of chromatin, subfamily a, member 1	6594	X	0.35849
1024800	A_23_P148345	55392	RNF128	ring finger protein 128, E3 ubiquitin protein ligase	79589	X	0.358403
1038973	A_23_P133293	55575	MCTP1	multiple C2 domains, transmembrane 1	79772	5	0.358343
1061203	A_23_P20532	123554	CNTNAP3B	similar to cell recognition molecule CASPR3	389722	9	0.358252
1037225	A_23_P65129	59116	SPRYD3	SPRY domain containing 3	84926	12	0.358085
1035731	A_23_P88865	78971	CMTM3	CKLF-like MARVEL transmembrane domain containing 3	123920	16	0.358001
1052022	A_23_P203577	6125	RPL27A	ribosomal protein L27a	6157	11	0.357919
1052612	A_23_P95764	5599	PRPS1	phosphoribosyl pyrophosphate synthetase 1	5631	X	0.357903
1054199	A_23_P156970	4207	MEST	mesoderm specific transcript homolog (mouse)	4232	7	0.357884
1034979	A_23_P68669	79951	CHODL	chondrolectin	140578	21	0.357833
1058367	A_23_P8400	1015	CDK5	cyclin-dependent kinase 5	1020	7	0.357831
1029033	A_23_P114597	6666	SPRR2G	small proline-rich protein 2G	6706	1	0.357726
1048620	A_23_P98580	9279	FADS2	fatty acid desaturase 2	9415	11	0.357529
1048397	A_23_P983	9446	PRDX6	peroxiredoxin 6	9588	1	0.357446
1023199	A_23_P47517	34337	VPS37C	vacuolar protein sorting 37 homolog C (S. cerevisiae)	55048	11	0.357417
1017051	A_23_P160567	58427	ZMYND12	zinc finger, MYND-type containing 12	84217	1	0.357379
1050742	A_23_P92499	7054	TLR2	toll-like receptor 2	7097	4	0.357199
1030067	CUST_223_PI416261804	36458	ANKRD50	ankyrin repeat domain 50	57182	4	0.357177
1036699	CUST_16596_PI416261804	60088	ACY3	aspartoacylase (aminocyclase) 3	91703	11	0.357049
1030054	A_23_P500410	531	ATP6V1G2	ATPase, H+ transporting, lysosomal 13kDa, V1 subunit G2	534	6	0.357022
1037012	A_23_P308581	59682	C6orf153	ribosomal RNA processing 36 homolog (S. cerevisiae)	88745	6	0.356969
1051114	A_23_P126474	6706	SSR2	signal sequence receptor, beta (translocon-associated protein beta)	6746	1	0.356708
1019092	A_24_P247316	77764	C5orf55	chromosome 5 open reading frame 55	116349	5	0.356458
1053851	A_23_P106405	4666	NDN	necdin homolog (mouse)	4692	15	0.356417
1035790	A_23_P420981	78901	C14orf79	chromosome 14 open reading frame 79	122616	14	0.356327
1030677	A_24_P235266	2870	GRB10	growth factor receptor-bound protein 10	2887	7	0.356202
1044367	A_23_P71904	28725	NTMT1	N-terminal Xaa-Pro-Lys N-methyltransferase 1	28989	9	0.356193
1051248	A_23_P95029	6601	SNTB1	syntrophin, beta 1 (dystrophin-associated protein A1, 59kDa, basic component 1)	6641	8	0.356123
1035481	CUST_2213_PI416261804	79249	GOLT1A	golgi transport 1A	127845	1	0.355913
1040339	A_23_P119835	37298	NLRC4	NLR family, CARD domain containing 4	58484	2	0.355904
1048440	A_23_P205281	9414	C14orf2	chromosome 14 open reading frame 2	9556	14	0.355834
1026739	A_23_P64611	4999	P2RY6	pyrimidinergic receptor P2Y, G-protein coupled, 6	5031	11	0.355635
1056468	A_23_P53298	2631	BLOC1S1	biogenesis of lysosomal organelles complex-1, subunit 1	2647	12	0.355497
1039335	A_23_P120364	54983	PPDPF	pancreatic progenitor cell differentiation and proliferation factor homolog (zebrafish)	79144	20	0.355345
1033861	A_23_P28466	81649	WDR69	WD repeat domain 69	164781	2	0.355214
1028274	A_23_P110184	6273	SC4MOL	methylsterol monooxygenase 1	6307	4	0.35518
1035520	A_32_P84289	79208	C1orf93	family with sequence similarity 213, member B	127281	1	0.355179
1035269	A_32_P755542	79497	C3orf31	TAM41, mitochondrial translocator assembly and maintenance protein, homolog (S. cerevisiae)	132001	3	0.355097
1053047	A_23_P102994	5265	PI4KA	phosphatidylinositol 4-kinase, catalytic, alpha	5297	22	0.355067
1018128	A_23_P155103	155	ADSL	adenylosuccinate lyase	158	22	0.355026
1043416	A_24_P308628	30890	HEMK1	HemK methyltransferase family member 1	51409	3	0.354964
1010977	A_24_P98524	5500	PPP3CB	protein phosphatase 3, catalytic subunit, beta isozyme	5532	10	0.354862
1010689	A_24_P366535	1000222	LOC100128760	hypothetical LOC100128760	100128760	5	0.35474
1021364	A_32_P101860	170793	FLJ77644	hypothetical LOC728772	728772	17	0.354735
1034910	CUST_10224_PI416261804	80152	ROMO1	reactive oxygen species modulator 1	140823	20	0.354726
1024563	CUST_1406_PI416261804	37289	MS4A7	membrane-spanning 4-domains, subfamily A, member 7	58475	11	0.354708
1027002	A_23_P36985	5068	PCDH8	protocadherin 8	5100	13	0.354686
1054424	A_23_P390044	4072	MAFG	v-maf musculoaponeurotic fibrosarcoma oncogene homolog G (avian)	4097	17	0.354678
1046519	A_23_P13852	11012	STRAP	serine/threonine kinase receptor associated protein	11171	12	0.354605
1021118	A_32_P83845	23217	HEY1	hairy/enhancer-of-split related with YRPW motif 1	23462	8	0.354586
1017286	A_32_P221966	83798	SFTA1P	surfactant associated 1, pseudogene	207107	10	0.354561
1010577	CUST_1204_PI416379584	58703	JPH4	junctophilin 4	84502	14	0.35442
1015838	A_23_P58538	77631	EPB41L4A-AS1	EPB41L4A antisense RNA 1 (non-protein coding)	114915	5	0.354396
1058514	CUST_13558_PI416261804	897	CCNH	cyclin H	902	5	0.354181
1016183	A_24_P144784	119451	HILS1	histone linker H1 domain, spermatid-specific 1, pseudogene	373861	17	0.354145
1015957	A_24_P237878	110380	AC174470.1	family with sequence similarity 195, member B	348262	17	0.354131
1045582	A_23_P502078	23296	MAPK8IP2	mitogen-activated protein kinase 8 interacting protein 2	23542	22	0.354041
1018962	A_23_P213093	34229	OCIAD1	OCIA domain containing 1	54940	4	0.353969
1020977	A_23_P24375	34900	OTUB1	OTU domain, ubiquitin aldehyde binding 1	55611	11	0.353945
1023697	CUST_314_PI417557136	1123	CHRM3	cholinergic receptor, muscarinic 3	1131	1	0.353875
1023329	A_23_P350070	25647	RCHY1	ring finger and CHY zinc finger domain containing 1, E3 ubiquitin protein ligase	25898	4	0.35385
1029693	A_24_P409330	78909	MRPL52	mitochondrial ribosomal protein L52	122704	14	0.353828
1018641	A_23_P20752	23306	CCRK	cyclin-dependent kinase 20	23552	9	0.353819
1037949	A_23_P70938	58147	STARD3NL	STARD3 N-terminal like	83930	7	0.35376
1015919	A_23_P431360	30704	ZNF219	zinc finger protein 219	51222	14	0.353703
1050032	A_23_P70991	7919	AIMP2	aminoacyl tRNA synthetase complex-interacting multifunctional protein 2	7965	7	0.353692
1029015	A_24_P221198	90276	MBLAC1	metallo-beta-lactamase domain containing 1	255374	7	0.353653
1039454	A_23_P127088	54844	CUEDC2	CUE domain containing 2	79004	10	0.353647
1052878	A_23_P157452	5408	AC025647.1	polymerase (RNA) II (DNA directed) polypeptide K, 7.0kDa	5440	8	0.35364
1016232	A_23_P41075	58525	MON1A	MON1 homolog A (yeast)	84315	3	0.353516
1053117	CUST_9973_PI416261804	5219	PHEX	phosphate regulating endopeptidase homolog, X-linked	5251	X	0.353483
1052540	A_23_P104607	5670	PSMC3	proteasome (prosome, macropain) 26S subunit, ATPase, 3	5702	11	0.353376
1044177	A_23_P384072	29657	EPN1	epsin 1	29924	19	0.353352
1054007	A_23_P106844	4476	MT2A	metallothionein 2A	4502	16	0.353289
1049983	A_23_P64954	8027	USP5	ubiquitin specific peptidase 5 (isopeptidase T)	8078	12	0.353143
1016564	A_32_P160039	168991	LOC643856	similar to hCG2026922	643856	12	0.35305
1034688	A_32_P58872	80517	GSG1L	GSG1-like	146395	16	0.353047
1012712	A_24_P43681	28724	DBNL	drebrin-like	28988	7	0.353041
1022307	A_24_P376339	57351	CCNL2	cyclin L2	81669	1	0.353034
1011781	A_23_P31721	1863	E2F5	E2F transcription factor 5, p130-binding	1875	8	0.353005
1040523	A_23_P401361	36878	PITPNM2	phosphatidylinositol transfer protein, membrane-associated 2	57605	12	0.352873
1045564	A_23_P68121	23304	PSD4	pleckstrin and Sec7 domain containing 4	23550	2	0.352873
1017479	A_23_P77562	78995	TMEM219	transmembrane protein 219	124446	16	0.352766
1036826	CUST_14181_PI416261804	59951	ZFAND2A	zinc finger, AN1-type domain 2A	90637	7	0.352679
1030463	A_24_P188941	4838	NPM1	nucleophosmin (nucleolar phosphoprotein B23, numatrin)	4869	5	0.352491
1027920	A_23_P5392	9399	TP53I3	tumor protein p53 inducible protein 3	9540	2	0.352437
1037647	A_23_P52127	58530	ACBD6	acyl-CoA binding domain containing 6	84320	1	0.352379
1054670	CUST_798_PI416261804	3859	KRT33B	keratin 33B	3884	17	0.352375
1049664	A_23_P346206	8415	RAE1	RAE1 RNA export 1 homolog (S. pombe)	8480	20	0.352344
1053712	A_23_P80362	4778	NHP2L1	NHP2 non-histone chromosome protein 2-like 1 (S. cerevisiae)	4809	22	0.35227
1054881	A_23_P201538	3700	JUN	jun proto-oncogene	3725	1	0.352268
1016459	A_23_P309198	58737	C21orf67	chromosome 21 open reading frame 67	84536	21	0.352264
1025325	CUST_1134_PI416379584	3522	IGSF1	immunoglobulin superfamily, member 1	3547	X	0.352231
1047579	A_23_P170491	10147	TRAIP	TRAF interacting protein	10293	3	0.352208
1058605	A_23_P4944	804	CALM3	calmodulin 3 (phosphorylase kinase, delta)	808	19	0.352201
1049040	A_23_P48997	8931	PSTPIP1	proline-serine-threonine phosphatase interacting protein 1	9051	15	0.352194
1057858	A_23_P19663	1479	CTGF	connective tissue growth factor	1490	6	0.352152
1058477	A_32_P163247	920	CD8A	CD8a molecule	925	2	0.352089
1043862	A_23_P46507	30510	BOLA1	bolA homolog 1 (E. coli)	51027	1	0.352073
1025948	A_32_P512061	2614	GBAP	glucosidase, beta, acid pseudogene 1	2630	1	0.351982
1057036	A_23_P200728	2199	FCGR3A	Fc fragment of IgG, low affinity IIIa, receptor (CD16a)	2214	1	0.351747
1026006	A_24_P206758	29641	SNX15	sorting nexin 15	29907	11	0.351638
1038990	A_23_P409386	55554	SLC25A22	solute carrier family 25 (mitochondrial carrier: glutamate), member 22	79751	11	0.351578
1035457	A_24_P160440	79270	MRPL55	mitochondrial ribosomal protein L55	128308	1	0.351568
1016757	CUST_239_PI417507815	79019	LOC124685	myosin, light chain 6, alkali, smooth muscle and non-muscle pseudogene	124685	17	0.351483
1024318	A_23_P76749	36725	GALNTL1	UDP-N-acetyl-alpha-D-galactosamine:polypeptide N-acetylgalactosaminyltransferase-like 1	57452	14	0.351456
1052093	A_23_P31654	6100	RPL8	ribosomal protein L8	6132	8	0.351382
1017574	A_23_P48988	6421	SH3GL3	SH3-domain GRB2-like 3	6457	15	0.351123
1054637	A_23_P94030	3887	LAMB1	laminin, beta 1	3912	7	0.351
1042587	A_24_P188231	34162	PALMD	palmdelphin	54873	1	0.350884
1052574	A_23_P150286	5650	PSMA1	proteasome (prosome, macropain) subunit, alpha type, 1	5682	11	0.350873
1047405	A_23_P153745	10290	IFI30	interferon, gamma-inducible protein 30	10437	19	0.350628
1021125	CUST_15745_PI416261804	58270	GPR98	G protein-coupled receptor 98	84059	5	0.350456
1039882	A_24_P40626	40989	GREM2	gremlin 2	64388	1	0.350454
1022903	A_32_P452655	151043	LGALS9C	lectin, galactoside-binding, soluble, 9C	654346	17	0.350331
1050871	A_23_P374695	6968	TEK	TEK tyrosine kinase, endothelial	7010	9	0.35011
1056446	A_23_P206484	2655	GFER	growth factor, augmenter of liver regeneration	2671	16	0.350051
1049245	A_23_P102611	8762	WISP2	WNT1 inducible signaling pathway protein 2	8839	20	0.349993
1026044	A_24_P169343	83386	AAED1	AhpC/TSA antioxidant enzyme domain containing 1	195827	9	0.349865
1052654	A_23_P20248	5572	MAP2K1	mitogen-activated protein kinase kinase 1	5604	15	0.349778
1059422	CUST_16955_PI416261804	89	ACVR2A	activin A receptor, type IIA	92	2	0.349462
1030887	A_23_P376591	82587	CLYBL	citrate lyase beta like	171425	13	0.349286
1054075	A_23_P121480	4319	CD200	CD200 molecule	4345	3	0.34921
1030419	A_24_P583350	83592	ALG1L	asparagine-linked glycosylation 1-like	200810	3	0.349189
1036156	A_23_P169879	77665	SLC25A26	solute carrier family 25 (S-adenosylmethionine carrier), member 26	115286	3	0.348982
1017639	A_23_P135257	5614	PRSS3	protease, serine, 3	5646	9	0.348874
1058182	A_23_P56249	1146	TBCB	tubulin folding cofactor B	1155	19	0.348686
1037176	A_24_P216681	59157	LSM10	LSM10, U7 small nuclear RNA associated	84967	1	0.348629
1049456	A_24_P395042	8596	EIF3F	eukaryotic translation initiation factor 3, subunit F	8665	11	0.348383
1022563	A_32_P86578	152807	AC007601.1	hCG1983896	642696	16	0.348261
1049404	A_23_P103919	8633	B4GALT3	UDP-Gal:betaGlcNAc beta 1,4- galactosyltransferase, polypeptide 3	8703	1	0.348101
1051938	A_23_P356484	6171	RPS10	ribosomal protein S10	6204	6	0.348096
1013482	A_23_P48713	80440	PTGR2	prostaglandin reductase 2	145482	14	0.348009
1020903	A_32_P229746	122720	LOC387820	DnaJ (Hsp40) homolog, subfamily B, member 7 pseudogene	387820	11	0.347974
1046315	A_23_P118313	11180	GABARAPL2	GABA(A) receptor-associated protein-like 2	11345	16	0.347908
1017906	A_32_P22501	152083	LOC645212	uncharacterized LOC645212	645212	15	0.347895
1048069	A_23_P404134	9734	TOX4	TOX high mobility group box family member 4	9878	14	0.347817
1045458	A_23_P139228	23400	ARFIP2	ADP-ribosylation factor interacting protein 2	23647	11	0.347803
1022640	A_32_P202013	152302	FAM196A	family with sequence similarity 196, member A	642938	10	0.347781
1021626	A_24_P392991	125162	KRT16P2	keratin 16 pseudogene 2	400578	17	0.347636
1033579	A_23_P95823	83477	NSMCE1	non-SMC element 1 homolog (S. cerevisiae)	197370	16	0.347565
1016357	A_24_P400376	165511	CHCHD2P6	coiled-coil-helix-coiled-coil-helix domain containing 2 pseudogene 6	645317	1	0.34753
1041811	A_23_P204609	34880	VEZT	vezatin, adherens junctions transmembrane protein	55591	12	0.347503
1045061	A_23_P100315	25812	DECR2	2,4-dienoyl CoA reductase 2, peroxisomal	26063	16	0.347047
1050453	A_23_P6624	7329	UMPS	uridine monophosphate synthetase	7372	3	0.346989
1054435	A_23_P15937	4062	SMAD2	SMAD family member 2	4087	18	0.346932
1054023	A_23_P54840	4463	MT1A	metallothionein 1A	4489	16	0.346689
1018151	A_23_P316381	8252	ACOX3	acyl-CoA oxidase 3, pristanoyl	8310	4	0.346512
1044275	A_32_P18824	28853	BRD7	bromodomain containing 7	29117	16	0.346273
1022432	CUST_1110_PI416261804	158887	LOC653051	-	653051	17	0.346131
1039317	A_24_P281975	54997	GNPTAB	N-acetylglucosamine-1-phosphate transferase, alpha and beta subunits	79158	12	0.345962
1034993	A_23_P158059	79874	ASB6	ankyrin repeat and SOCS box containing 6	140459	9	0.345919
1052306	A_24_P36890	5877	RAP1GAP	RAP1 GTPase activating protein	5909	1	0.345872
1043629	A_23_P65370	30700	GLRX5	glutaredoxin 5	51218	14	0.345836
1047401	A_23_P126970	10293	TIMM17A	translocase of inner mitochondrial membrane 17 homolog A (yeast)	10440	1	0.34575
1050094	A_23_P63067	7772	DAP3	death associated protein 3	7818	1	0.345741
1014171	CUST_10143_PI416261804	22896	ANKLE2	ankyrin repeat and LEM domain containing 2	23141	12	0.345637
1037343	A_23_P122775	59007	RTN4IP1	reticulon 4 interacting protein 1	84816	6	0.345614
1048144	A_23_P168868	9647	PTDSS1	phosphatidylserine synthase 1	9791	8	0.34532
1041189	A_23_P69171	35949	SUCNR1	succinate receptor 1	56670	3	0.345306
1048851	A_23_P161352	9076	PTPLA	protein tyrosine phosphatase-like (proline instead of catalytic arginine), member A	9200	10	0.345249
1042951	A_23_P62298	33704	NLGN3	neuroligin 3	54413	X	0.345128
1044335	A_23_P8339	28810	MRPL18	mitochondrial ribosomal protein L18	29074	6	0.345062
1027117	A_23_P90383	123843	RPL18AP3	ribosomal protein L18a pseudogene 3	390354	12	0.345057
1019677	A_23_P419624	10746	BLCAP	bladder cancer associated protein	10904	20	0.344893
1036817	A_23_P208009	59960	SEC11C	SEC11 homolog C (S. cerevisiae)	90701	18	0.344816
1015764	A_23_P15272	365	ABCC6	ATP-binding cassette, sub-family C (CFTR/MRP), member 6	368	16	0.344724
1011325	CUST_481_PI417507815	134319	LOC441204	uncharacterized LOC441204	441204	7	0.344626
1058204	A_23_P253911	1128	CHRNA3	cholinergic receptor, nicotinic, alpha 3 (neuronal)	1136	15	0.344625
1010669	CUST_1658_PI416261804	1000208	LOC100287038	hypothetical protein LOC100287038	100287038	1	0.344441
1059010	A_23_P68087	468	ATIC	5-aminoimidazole-4-carboxamide ribonucleotide formyltransferase/IMP cyclohydrolase	471	2	0.3444
1017955	A_23_P153853	1003149	LOC100289396	uncharacterized LOC100289396	100289396	19	0.344362
1018913	CUST_8455_PI416261804	125582	RASA4CP	RAS p21 protein activator 4C, pseudogene	401331	7	0.344333
1048806	A_23_P56197	9118	CRLF1	cytokine receptor-like factor 1	9244	19	0.344113
1046460	A_23_P63153	11058	DDX20	DEAD (Asp-Glu-Ala-Asp) box polypeptide 20	11218	1	0.344021
1017059	A_23_P22765	33830	NDUFB11	NADH dehydrogenase (ubiquinone) 1 beta subcomplex, 11, 17.3kDa	54539	X	0.343823
1016061	A_24_P221327	159020	AC217773.2	KANSL1 antisense RNA 1 (non-protein coding)	644246	17	0.343808
1052689	CUST_13757_PI416261804	5550	PRKCG	protein kinase C, gamma	5582	19	0.343792
1056961	A_23_P110957	2279	FOXF2	forkhead box F2	2295	6	0.343697
1050166	A_23_P164706	7686	ZNF177	zinc finger protein 177	7730	19	0.343692
1016862	A_23_P57697	81826	DHX36	DEAH (Asp-Glu-Ala-His) box polypeptide 36	170506	3	0.343658
1054011	A_23_P414343	4475	MT1X	metallothionein 1X	4501	16	0.343598
1057761	A_24_P400473	1577	CYP21A2	cytochrome P450, family 21, subfamily A, polypeptide 2	1589	6	0.343589
1054460	A_23_P91081	4047	EPCAM	epithelial cell adhesion molecule	4072	2	0.343378
1036886	A_23_P395609	59896	FAM110B	family with sequence similarity 110, member B	90362	8	0.34336
1057278	A_23_P76488	1997	EMP1	epithelial membrane protein 1	2012	12	0.343154
1058833	A_23_P81581	632	BHMT	betaine--homocysteine S-methyltransferase	635	5	0.342929
1010453	A_23_P428738	280	ANG	angiogenin, ribonuclease, RNase A family, 5	283	14	0.342857
1058196	A_23_P207106	1132	CHRNB1	cholinergic receptor, nicotinic, beta 1 (muscle)	1140	17	0.342824
1043891	A_23_P5731	30494	FAHD2A	fumarylacetoacetate hydrolase domain containing 2A	51011	2	0.342682
1036938	CUST_9357_PI416261804	59838	UBE2CBP	ubiquitin protein ligase E3D	90025	6	0.342623
1046623	A_23_P146274	10917	STMN2	stathmin-like 2	11075	8	0.342419
1033347	A_24_P413941	83778	C2orf69	chromosome 2 open reading frame 69	205327	2	0.342275
1029969	A_23_P25587	10903	LECT1	leukocyte cell derived chemotaxin 1	11061	13	0.342124
1043224	A_23_P14482	31117	C14orf166	chromosome 14 open reading frame 166	51637	14	0.34211
1037144	A_23_P94591	59201	TMEM141	transmembrane protein 141	85014	9	0.341974
1047863	A_32_P97169	9937	GPC6	glypican 6	10082	13	0.341624
1013192	CUST_10374_PI416261804	30301	NSDHL	NAD(P) dependent steroid dehydrogenase-like	50814	X	0.341608
1010620	A_32_P39093	37303	FAM108C1	family with sequence similarity 108, member C1	58489	15	0.341587
1039298	A_23_P33465	55013	CRELD2	cysteine-rich with EGF-like domains 2	79174	22	0.341447
1018802	A_23_P108842	1832	DUSP2	dual specificity phosphatase 2	1844	2	0.341391
1025073	A_23_P257256	2853	GRK6	G protein-coupled receptor kinase 6	2870	5	0.341283
1018685	A_24_P333567	94837	LOC100289341	uncharacterized LOC100289341	100289341	9	0.341261
1024147	A_23_P216307	858	RUNX1T1	runt-related transcription factor 1; translocated to, 1 (cyclin D-related)	862	8	0.34119
1034341	A_23_P417261	81007	EFHB	EF-hand domain family, member B	151651	3	0.340887
1028103	CUST_613_PI417507815	4021	LSP1	lymphocyte-specific protein 1	4046	11	0.340876
1045095	A_23_P354734	25774	PCDHGA12	protocadherin gamma subfamily A, 12	26025	5	0.340797
1054235	A_23_P31372	4166	MDH2	malate dehydrogenase 2, NAD (mitochondrial)	4191	7	0.340657
1052013	A_23_P44956	6133	RPL35A	ribosomal protein L35a	6165	3	0.340486
1047608	A_23_P37870	10127	STUB1	STIP1 homology and U-box containing protein 1, E3 ubiquitin protein ligase	10273	16	0.340469
1030242	A_32_P23854	36979	DENND1A	DENN/MADD domain containing 1A	57706	9	0.340431
1048909	A_23_P210348	9043	COX7A2L	cytochrome c oxidase subunit VIIa polypeptide 2 like	9167	2	0.340416
1033605	A_24_P248185	83425	C12orf53	chromosome 12 open reading frame 53	196500	12	0.340373
1047225	A_23_P331049	10423	DPYSL4	dihydropyrimidinase-like 4	10570	10	0.340271
1023601	A_23_P348524	149625	C20orf201	chromosome 20 open reading frame 201	198437	20	0.339985
1016049	A_32_P190404	165490	FLVCR1-AS1	FLVCR1 antisense RNA 1 (non-protein coding)	642946	1	0.339438
1040350	A_23_P3221	37286	SQRDL	sulfide quinone reductase-like (yeast)	58472	15	0.339418
1066932	A_32_P78681	9205	GLP2R	glucagon-like peptide 2 receptor	9340	17	0.339166
1010585	A_24_P131622	11011	FAM107A	family with sequence similarity 107, member A	11170	3	0.33916
1036359	A_24_P107336	76624	VPS26B	vacuolar protein sorting 26 homolog B (S. pombe)	112936	11	0.339141
1051590	A_23_P168080	6463	SKIV2L	superkiller viralicidic activity 2-like (S. cerevisiae)	6499	6	0.339031
1052957	A_23_P5983	5328	PLTP	phospholipid transfer protein	5360	20	0.339018
1045346	A_23_P153889	25545	PGLS	6-phosphogluconolactonase	25796	19	0.338985
1025142	A_24_P295543	93812	BLOC1S2	biogenesis of lysosomal organelles complex-1, subunit 2	282991	10	0.338889
1036862	A_23_P39019	59921	GADD45GIP1	growth arrest and DNA-damage-inducible, gamma interacting protein 1	90480	19	0.338659
1035933	A_23_P371613	78711	CHCHD1	coiled-coil-helix-coiled-coil-helix domain containing 1	118487	10	0.338579
1046014	A_23_P19702	22873	MAP3K7IP2	TGF-beta activated kinase 1/MAP3K7 binding protein 2	23118	6	0.338329
1039940	A_23_P23438	40851	SEMA4A	sema domain, immunoglobulin domain (Ig), transmembrane domain (TM) and short cytoplasmic domain, (semaphorin) 4A	64218	1	0.338158
1050156	A_23_P11025	7695	ZNF185	zinc finger protein 185 (LIM domain)	7739	X	0.338122
1017145	A_23_P434040	166282	LOC554206	leucine carboxyl methyltransferase 1 pseudogene	554206	16	0.33809
1011243	CUST_12332_PI416261804	109699	C1orf228	chromosome 1 open reading frame 228	339541	1	0.338062
1036200	A_23_P92899	77614	C1QTNF2	C1q and tumor necrosis factor related protein 2	114898	5	0.337999
1048698	A_23_P26713	9214	RPL23	ribosomal protein L23	9349	17	0.337966
1019847	A_23_P78871	54887	KCTD15	potassium channel tetramerisation domain containing 15	79047	19	0.337902
1031660	A_23_P139418	119462	GALNTL4	UDP-N-acetyl-alpha-D-galactosamine:polypeptide N-acetylgalactosaminyltransferase-like 4	374378	11	0.337879
1044357	A_23_P44974	28734	MRPL13	mitochondrial ribosomal protein L13	28998	8	0.337791
1042359	A_23_P215341	34322	FKBP14	FK506 binding protein 14, 22 kDa	55033	7	0.337759
1042883	A_23_P133438	33782	FAM105A	family with sequence similarity 105, member A	54491	5	0.33767
1052218	A_23_P14193	5951	RFC3	replication factor C (activator 1) 3, 38kDa	5983	13	0.337632
1057916	A_23_P17393	1423	CSE1L	CSE1 chromosome segregation 1-like (yeast)	1434	20	0.337527
1028361	A_24_P410086	81785	SSBP4	single stranded DNA binding protein 4	170463	19	0.337492
1031094	A_24_P659036	128789	FAM116B	family with sequence similarity 116, member B	414918	22	0.337441
1057461	A_23_P210319	1826	DTNB	dystrobrevin, beta	1838	2	0.337385
1033670	CUST_1332_PI416261804	82222	ADAMTS19	ADAM metallopeptidase with thrombospondin type 1 motif, 19	171019	5	0.337342
1050475	A_23_P166333	7310	UFD1L	ubiquitin fusion degradation 1 like (yeast)	7353	22	0.337313
1025119	A_32_P213103	4069	MAF	v-maf musculoaponeurotic fibrosarcoma oncogene homolog (avian)	4094	16	0.337003
1039894	A_23_P61778	40960	NXN	nucleoredoxin	64359	17	0.336902
1022092	CUST_1377_PI416573500	135097	GALNTL6	UDP-N-acetyl-alpha-D-galactosamine:polypeptide N-acetylgalactosaminyltransferase-like 6	442117	4	0.336872
1059017	A_23_P118266	460	ATBF1	zinc finger homeobox 3	463	16	0.336849
1044279	A_24_P304987	28851	SAP30BP	SAP30 binding protein	29115	17	0.336695
1016069	A_24_P580698	123630	LOC389895	chromosome 16 open reading frame 72 pseudogene	389895	X	0.336585
1043700	A_23_P35099	30636	MRTO4	mRNA turnover 4 homolog (S. cerevisiae)	51154	1	0.336564
1052522	A_23_P106741	5681	PSMD7	proteasome (prosome, macropain) 26S subunit, non-ATPase, 7	5713	16	0.336493
1053843	CUST_15851_PI416261804	4670	NDUFA3	NADH dehydrogenase (ubiquinone) 1 alpha subcomplex, 3, 9kDa	4696	19	0.33648
1019533	A_23_P24149	85703	SLC39A12	solute carrier family 39 (zinc transporter), member 12	221074	10	0.336288
1030616	A_23_P147984	9186	TRIP12	thyroid hormone receptor interactor 12	9320	2	0.336234
1039479	A_23_P117198	54828	MRP63	mitochondrial ribosomal protein 63	78988	13	0.336224
1058755	A_23_P99540	673	ZFP36L1	zinc finger protein 36, C3H type-like 1	677	14	0.336131
1037912	A_23_P18372	58218	B3GNT5	UDP-GlcNAc:betaGal beta-1,3-N-acetylglucosaminyltransferase 5	84002	3	0.336034
1038321	A_23_P75978	57272	CLPB	ClpB caseinolytic peptidase B homolog (E. coli)	81570	11	0.336033
1051971	A_23_P125519	6158	RPS4X	ribosomal protein S4, X-linked	6191	X	0.335944
1032424	CUST_493_PI416379584	94321	THEM5	thioesterase superfamily member 5	284486	1	0.335814
1041229	A_23_P127220	35801	DNAJC12	DnaJ (Hsp40) homolog, subfamily C, member 12	56521	10	0.33581
1039198	A_23_P137848	55393	MRPL24	mitochondrial ribosomal protein L24	79590	1	0.335807
1045406	A_23_P47168	23522	FLRT1	fibronectin leucine rich transmembrane protein 1	23769	11	0.335786
1018664	A_23_P500873	5860	RAD51L3	RAD51 homolog D (S. cerevisiae)	5892	17	0.33577
1017333	CUST_4454_PI416261804	170604	LOC644563	general transcription factor IIIC, polypeptide 6, alpha 35kDa pseudogene	644563	X	0.335726
1018481	A_24_P409595	158888	LOC644172	mitogen-activated protein kinase 8 interacting protein 1 pseudogene	644172	17	0.335682
1039271	CUST_874_PI416261804	55199	C1orf89	REM2 and RAB-like small GTPase 1	79363	1	0.335681
1029912	A_23_P214678	31076	CUTA	cutA divalent cation tolerance homolog (E. coli)	51596	6	0.335678
1025306	A_24_P113341	57878	C19orf12	chromosome 19 open reading frame 12	83636	19	0.33565
1025091	CUST_121_PI416379584	81457	CCDC147	coiled-coil domain containing 147	159686	10	0.335578
1017419	A_32_P406028	124937	RP11-383C5.4	uncharacterized LOC399821	399821	10	0.335563
1022915	A_23_P211543	2830	MCHR1	melanin-concentrating hormone receptor 1	2847	22	0.33544
1039937	A_23_P11244	40852	PJA1	praja ring finger 1, E3 ubiquitin protein ligase	64219	X	0.335405
[truncated: 15,449 more rows]

## Sheet: PVALB_cort_cor
probe_id	probe_name	gene_id	gene_symbol	gene_name	entrez_id	chromosome	pvalb_cor
1052409	A_23_P17844	5784	PVALB	parvalbumin	5816	22	1
1031145	A_23_P430839	126373	HAPLN4	hyaluronan and proteoglycan link protein 4	404037	19	0.884367
1037353	A_23_P69810	58994	AGPAT9	1-acylglycerol-3-phosphate O-acyltransferase 9	84803	4	0.883828
1030154	A_23_P79015	6289	SCN1B	sodium channel, voltage-gated, type I, beta subunit	6324	19	0.881425
1032154	A_23_P414654	108276	RAB37	RAB37, member RAS oncogene family	326624	17	0.878127
1041208	A_24_P380022	35927	EIF5A2	eukaryotic translation initiation factor 5A2	56648	3	0.869293
1041040	A_23_P142255	36240	SHD	Src homology 2 domain containing transforming protein D	56961	19	0.865139
1029927	A_23_P216108	283	ANK1	ankyrin 1, erythrocytic	286	8	0.849201
1054779	A_23_P321846	3762	KCNS1	potassium voltage-gated channel, delayed-rectifier, subfamily S, member 1	3787	20	0.848386
1053765	A_23_P300600	4718	NEFH	neurofilament, heavy polypeptide	4744	22	0.847491
1022570	A_23_P28224	6288	SCN1A	sodium channel, voltage-gated, type I, alpha subunit	6323	2	0.846695
1036984	A_24_P157698	59783	FCHSD1	FCH and double SH3 domains 1	89848	5	0.841628
1025795	A_24_P367138	57726	SCRT1	scratch homolog 1, zinc finger protein (Drosophila)	83482	8	0.83325
1039902	A_23_P64661	40934	ARHGAP9	Rho GTPase activating protein 9	64333	12	0.832689
1056995	A_23_P105803	2239	FGF9	fibroblast growth factor 9 (glia-activating factor)	2254	13	0.831135
1042349	A_23_P130027	34329	EPN3	epsin 3	55040	17	0.828988
1011448	A_23_P69853	94623	RELL2	RELT-like 2	285613	5	0.825775
1015864	A_32_P164593	55501	ZMAT4	zinc finger, matrin-type 4	79698	8	0.807393
1025900	A_23_P74900	2089	ESRRG	estrogen-related receptor gamma	2104	1	0.806838
1031901	A_32_P152195	110003	STAC2	SH3 and cysteine rich domain 2	342667	17	0.799648
1058738	A_23_P415401	683	KLF9	Kruppel-like factor 9	687	9	0.797583
1010557	CUST_1273_PI416379584	123953	ANKRD34C	ankyrin repeat domain 34C	390616	15	0.794313
1041274	A_23_P318904	35536	SERTAD4	SERTA domain containing 4	56256	1	0.794055
1016162	A_23_P154566	59159	C20orf100	TOX high mobility group box family member 2	84969	20	0.79374
1033961	A_23_P308731	81544	RHBDL3	rhomboid, veinlet-like 3 (Drosophila)	162494	17	0.791084
1015395	A_23_P104098	79247	SYT2	synaptotagmin II	127833	1	0.790403
1021818	A_32_P199551	81667	SPTSSB	serine palmitoyltransferase, small subunit B	165679	3	0.788272
1031769	A_32_P123143	110417	HCN1	hyperpolarization activated cyclic nucleotide-gated potassium channel 1	348980	5	0.786317
1058269	A_32_P27046	1105	CHGA	chromogranin A (parathyroid secretory protein 1)	1113	14	0.784508
1038136	A_23_P26815	57790	RILP	Rab interacting lysosomal protein	83547	17	0.778948
1054843	A_23_P101516	3723	KCNC3	potassium voltage-gated channel, Shaw-related subfamily, member 3	3748	19	0.778706
1022839	A_23_P411761	9338	CABP1	calcium binding protein 1	9478	12	0.777993
1010992	A_24_P278299	55557	ASB13	ankyrin repeat and SOCS box containing 13	79754	10	0.777881
1054848	A_23_P203439	3721	KCNC1	potassium voltage-gated channel, Shaw-related subfamily, member 1	3746	11	0.775906
1018056	A_23_P103877	79168	LRRC38	leucine rich repeat containing 38	126755	1	0.775457
1010238	CUST_92_PI416379584	80523	CCDC64B	coiled-coil domain containing 64B	146439	16	0.775332
1048967	A_23_P35444	8995	INA	internexin neuronal intermediate filament protein, alpha	9118	10	0.761097
1028138	A_23_P202245	5947	RET	ret proto-oncogene	5979	10	0.753608
1010806	A_32_P169114	2886	GRIN2A	glutamate receptor, ionotropic, N-methyl D-aspartate 2A	2903	16	0.748434
1049660	A_23_P106389	8417	SEMA7A	semaphorin 7A, GPI membrane anchor (John Milton Hagen blood group)	8482	15	0.748275
1029648	A_24_P130621	36917	MYH7B	myosin, heavy chain 7B, cardiac muscle, beta	57644	20	0.747871
1016641	A_32_P214665	151628	PCP4L1	Purkinje cell protein 4 like 1	654790	1	0.746994
1034612	CUST_338_PI416261804	80611	ANKRD29	ankyrin repeat domain 29	147463	18	0.745932
1047985	A_23_P121657	9813	HS3ST1	heparan sulfate (glucosamine) 3-O-sulfotransferase 1	9957	4	0.74514
1013604	CUST_6427_PI416261804	79389	FBLN7	fibulin 7	129804	2	0.74076
1055136	A_23_P119943	3465	IGFBP2	insulin-like growth factor binding protein 2, 36kDa	3485	2	0.740424
1046860	A_23_P18447	10733	PPARGC1A	peroxisome proliferator-activated receptor gamma, coactivator 1 alpha	10891	4	0.735274
1041267	A_23_P91350	35541	RP5-1022P6.1	glycerophosphocholine phosphodiesterase GDE1 homolog (S. cerevisiae)	56261	20	0.735062
1042878	A_23_P77430	33787	PRMT7	protein arginine methyltransferase 7	54496	16	0.734976
1041051	A_23_P3946	36232	NT5M	5',3'-nucleotidase, mitochondrial	56953	17	0.733914
1046931	A_24_P51909	10657	CPLX1	complexin 1	10815	4	0.733361
1022134	A_32_P89827	119479	TPTE2P6	transmembrane phosphoinositide 3-phosphatase and tensin homolog 2 pseudogene 6	374491	13	0.731538
1054647	A_23_P116942	3877	LAG3	lymphocyte-activation gene 3	3902	12	0.729909
1047602	A_23_P340131	10133	PRSS16	protease, serine, 16 (thymus)	10279	6	0.729533
1025369	CUST_882_PI416379584	22742	SV2C	synaptic vesicle glycoprotein 2C	22987	5	0.72887
1054067	A_23_P171296	4328	MPP1	membrane protein, palmitoylated 1, 55kDa	4354	X	0.728357
1041555	A_23_P256131	35095	HR	hairless homolog (mouse)	55806	8	0.728268
1038385	A_23_P170541	56744	KCNH6	potassium voltage-gated channel, subfamily H (eag-related), member 6	81033	17	0.726662
1028356	A_24_P323148	94262	LYPD5	LY6/PLAUR domain containing 5	284348	19	0.726617
1021788	A_32_P50066	55687	MAP9	microtubule-associated protein 9	79884	4	0.724716
1025063	A_23_P108823	77598	OSBPL6	oxysterol binding protein-like 6	114880	2	0.724201
1048857	A_23_P370454	9072	KCNAB3	potassium voltage-gated channel, shaker-related subfamily, beta member 3	9196	17	0.724168
1057405	A_23_P160559	1881	ECM1	extracellular matrix protein 1	1893	1	0.72283
1058346	A_24_P938614	1034	CDS1	CDP-diacylglycerol synthase (phosphatidate cytidylyltransferase) 1	1040	4	0.722297
1016064	A_23_P104692	89828	PELI3	pellino E3 ubiquitin protein ligase family member 3	246330	11	0.721449
1046720	A_23_P69521	10825	CCNI	cyclin I	10983	4	0.720884
1047451	A_23_P218675	10259	WFDC2	WAP four-disulfide core domain 2	10406	20	0.718569
1040233	A_23_P1492	37831	AVPI1	arginine vasopressin-induced 1	60370	10	0.718087
1048950	CUST_1362_PI416379584	9004	P2RX6	purinergic receptor P2X, ligand-gated ion channel, 6	9127	22	0.7173
1053308	A_23_P109322	5089	PCP4	Purkinje cell protein 4	5121	21	0.717134
1029456	CUST_470_PI416379584	22922	EFR3A	EFR3 homolog A (S. cerevisiae)	23167	8	0.71698
1043305	A_23_P29204	31017	MTP18	mitochondrial fission process 1	51537	22	0.715958
1058029	A_23_P67661	1337	COX7A1	cytochrome c oxidase subunit VIIa polypeptide 1 (muscle)	1346	19	0.713323
1041112	A_23_P106391	36185	THAP10	THAP domain containing 10	56906	15	0.711554
1012216	A_23_P360777	3066	NRG1	neuregulin 1	3084	8	0.708839
1025006	A_23_P254888	7745	ZYX	zyxin	7791	7	0.707545
1023910	CUST_10885_PI416261804	6803	VAMP1	vesicle-associated membrane protein 1 (synaptobrevin 1)	6843	12	0.707106
1047493	A_23_P214969	10223	CITED2	Cbp/p300-interacting transactivator, with Glu/Asp-rich carboxy-terminal domain, 2	10370	6	0.706901
1054737	A_23_P212258	3802	KNG1	kininogen 1	3827	3	0.706637
1021596	CUST_1657_PI417557136	3335	HTR1F	5-hydroxytryptamine (serotonin) receptor 1F, G protein-coupled	3355	3	0.706116
1042272	A_23_P431971	34407	CRTAC1	cartilage acidic protein 1	55118	10	0.705933
1034540	A_23_P386942	80696	DIRAS1	DIRAS family, GTP-binding RAS-like 1	148252	19	0.705919
1022588	CUST_16629_PI416261804	2120	EXTL2	exostoses (multiple)-like 2	2135	1	0.705427
1041950	A_23_P252155	34631	STRBP	spermatid perinuclear RNA binding protein	55342	9	0.704289
1024307	A_23_P307310	173	ACAN	aggrecan	176	15	0.704099
1020121	A_23_P117582	78931	JDP2	Jun dimerization protein 2	122953	14	0.700425
1045904	CUST_16616_PI416261804	22976	RHOBTB2	Rho-related BTB domain containing 2	23221	8	0.700339
1047664	A_32_P156851	10085	RCAN2	regulator of calcineurin 2	10231	6	0.699631
1031351	CUST_1613_PI416261804	123540	AC100803.1	FLJ43860 protein	389690	8	0.699062
1053305	A_24_P174793	5090	PCSK1	proprotein convertase subtilisin/kexin type 1	5122	5	0.698342
1059054	A_24_P331560	409	STS	steroid sulfatase (microsomal), isozyme S	412	X	0.696285
1036569	A_24_P350686	60199	TIFA	TRAF-interacting protein with forkhead-associated domain	92610	4	0.695402
1016454	A_24_P930088	1002714	LOC100286909	hypothetical protein LOC100286909	100286909	1	0.695053
1021192	A_23_P339053	172078	A26C1B	POTE ankyrin domain family, member F	728378	2	0.694985
1042626	A_23_P129174	34128	LRRC49	leucine rich repeat containing 49	54839	15	0.6932
1051077	A_23_P68031	6735	STAT4	signal transducer and activator of transcription 4	6775	2	0.692654
1043099	A_32_P204205	31284	SIX4	SIX homeobox 4	51804	14	0.69136
1021481	A_23_P43226	170390	LOC642513	potassium channel tetramerisation domain containing 9 pseudogene	642513	8	0.68648
1033154	A_23_P310086	85737	BEND6	BEN domain containing 6	221336	6	0.686092
1055882	A_23_P254944	2935	GSTT1	glutathione S-transferase theta 1	2952	22	0.685177
1043906	A_23_P118571	30447	SOST	sclerostin	50964	17	0.685073
1040826	A_23_P3911	36403	PLXDC1	plexin domain containing 1	57125	17	0.684776
1048964	A_23_P152791	8997	SLC16A6	solute carrier family 16, member 6 (monocarboxylic acid transporter 7)	9120	17	0.681767
1021699	A_24_P731648	133628	LOC440459	solute carrier family 16, member 6 pseudogene	440459	17	0.680911
1054868	A_23_P48229	3711	KCNA1	potassium voltage-gated channel, shaker-related subfamily, member 1 (episodic ataxia with myokymia)	3736	12	0.680466
1015879	A_23_P201551	10304	VAV3	vav 3 guanine nucleotide exchange factor	10451	1	0.679492
1049272	A_23_P93027	8740	FGF18	fibroblast growth factor 18	8817	5	0.679153
1033284	A_24_P13041	85566	RTKN2	rhotekin 2	219790	10	0.679027
1017146	A_23_P41455	7179	TRPC3	transient receptor potential cation channel, subfamily C, member 3	7222	4	0.676589
1023962	A_24_P307964	126008	SOHLH1	spermatogenesis and oogenesis specific basic helix-loop-helix 1	402381	9	0.676537
1059268	A_23_P205959	217	ALDH1A3	aldehyde dehydrogenase 1 family, member A3	220	15	0.67523
1026502	A_23_P158880	56539	STARD5	StAR-related lipid transfer (START) domain containing 5	80765	15	0.671429
1045353	CUST_13837_PI416261804	25537	RAD54B	RAD54 homolog B (S. cerevisiae)	25788	8	0.669925
1016899	A_23_P69908	2728	GLRX	glutaredoxin (thioltransferase)	2745	5	0.669022
1024428	A_23_P113111	364	AR	androgen receptor	367	X	0.668908
1019814	CUST_11616_PI416261804	1003616	MIR31HG	MIR31 host gene (non-protein coding)	554202	9	0.668
1015986	A_32_P207169	165215	C1orf133	chromosome 1 open reading frame 133	574036	1	0.66767
1038904	A_23_P35995	55630	AP000926.2	CXADR-like membrane protein	79827	11	0.667238
1038432	A_23_P333498	56591	EEPD1	endonuclease/exonuclease/phosphatase family domain containing 1	80820	7	0.666581
1029046	A_23_P62932	29655	NME7	NME/NM23 family member 7	29922	1	0.666461
1040619	A_24_P349117	36785	GPR158	G protein-coupled receptor 158	57512	10	0.665549
1034333	A_23_P57829	81016	CPNE9	copine family member IX	151835	3	0.663991
1042098	A_23_P207221	34533	SLC47A1	solute carrier family 47, member 1	55244	17	0.663718
1023524	A_23_P153146	1000	CDH7	cadherin 7, type 2	1005	18	0.662588
1044428	A_23_P5903	27974	SLCO4A1	solute carrier organic anion transporter family, member 4A1	28231	20	0.661497
1032641	A_23_P75002	93835	MKX	mohawk homeobox	283078	10	0.660725
1048847	A_23_P369994	9077	DCLK1	doublecortin-like kinase 1	9201	13	0.659942
1023844	CUST_139_PI416408490	60316	CADPS2	Ca++-dependent secretion activator 2	93664	7	0.659811
1056925	CUST_16950_PI416261804	2306	FLT3	fms-related tyrosine kinase 3	2322	13	0.659332
1054866	A_23_P137923	3712	KCNA2	potassium voltage-gated channel, shaker-related subfamily, member 2	3737	1	0.657994
1041928	A_24_P180680	34642	LAPTM4B	lysosomal protein transmembrane 4 beta	55353	8	0.657981
1016685	A_23_P45536	4143	MCF2	MCF.2 cell line derived transforming sequence	4168	X	0.657329
1045094	A_32_P224047	25782	ATRNL1	attractin-like 1	26033	10	0.656513
1010958	A_32_P159234	36877	KIAA1456	KIAA1456	57604	8	0.654965
1027523	A_23_P48438	76675	ADPRHL1	ADP-ribosylhydrolase like 1	113622	13	0.654787
1025506	CUST_13468_PI416261804	6307	SCP2	sterol carrier protein 2	6342	1	0.654286
1015693	A_23_P80048	56108	FER1L4	fer-1-like 4 (C. elegans) pseudogene	80307	20	0.65396
1051196	A_23_P132027	6636	SPAG4	sperm associated antigen 4	6676	20	0.653696
1033899	A_23_P74112	81606	IL28RA	interleukin 28 receptor, alpha (interferon, lambda receptor)	163702	1	0.652953
1030161	A_23_P82814	77623	FBXO32	F-box protein 32	114907	8	0.651884
1043687	A_23_P27229	30650	MYO15A	myosin XVA	51168	17	0.651767
1048791	A_23_P346900	9127	CACNA2D2	calcium channel, voltage-dependent, alpha 2/delta subunit 2	9254	3	0.651709
1027605	A_32_P25514	2550	GABRG2	gamma-aminobutyric acid (GABA) A receptor, gamma 2	2566	5	0.651691
1054772	A_23_P120103	3765	KCNS3	potassium voltage-gated channel, delayed-rectifier, subfamily S, member 3	3790	2	0.651292
1024279	CUST_10941_PI416261804	2805	GPLD1	glycosylphosphatidylinositol specific phospholipase D1	2822	6	0.651168
1051232	A_23_P87049	6613	SORL1	sortilin-related receptor, L(DLR class) A repeats containing	6653	11	0.650891
1027587	CUST_592_PI416408490	6576	SNAP25	synaptosomal-associated protein, 25kDa	6616	20	0.648574
1032927	A_32_P87769	90175	FBXO33	F-box protein 33	254170	14	0.648559
1022348	CUST_361_PI416408490	3713	KCNA3	potassium voltage-gated channel, shaker-related subfamily, member 3	3738	1	0.648379
1014503	CUST_681_PI417557136	2538	GABRA1	gamma-aminobutyric acid (GABA) A receptor, alpha 1	2554	5	0.645873
1048538	A_32_P124708	9340	ONECUT2	one cut homeobox 2	9480	18	0.644969
1022943	A_23_P350074	81585	C19orf46	spectrin repeat containing, nuclear envelope family member 4	163183	19	0.644035
1021342	A_23_P107322	59130	CORO6	coronin 6	84940	17	0.643784
1011389	CUST_973_PI416379584	109977	FMN1	formin 1	342184	15	0.643753
1051794	A_23_P303833	6295	SCN4B	sodium channel, voltage-gated, type IV, beta subunit	6330	11	0.643451
1027499	A_24_P187948	634	BID	BH3 interacting domain death agonist	637	22	0.643427
1013955	CUST_1267_PI416261804	109744	CCDC39	coiled-coil domain containing 39	339829	3	0.643098
1048017	CUST_445_PI416408490	9791	MAFB	v-maf musculoaponeurotic fibrosarcoma oncogene homolog B (avian)	9935	20	0.642982
1030183	A_23_P114061	55838	TRPM3	transient receptor potential cation channel, subfamily M, member 3	80036	9	0.641101
1011392	A_32_P147622	56521	MCF2L-AS1	MCF2L antisense RNA 1 (non-protein coding)	100289410	13	0.641078
1016244	A_23_P254434	10580	RFPL3	ret finger protein-like 3	10738	22	0.639774
1050176	A_23_P93269	7674	ZNF165	zinc finger protein 165	7718	6	0.638659
1013124	CUST_9709_PI416261804	22751	TTC39A	tetratricopeptide repeat domain 39A	22996	1	0.637927
1054823	A_23_P153986	3735	KCNJ3	potassium inwardly-rectifying channel, subfamily J, member 3	3760	2	0.637619
1011006	A_24_P261734	57247	SLC38A1	solute carrier family 38, member 1	81539	12	0.637034
1017294	A_23_P59950	23271	SLC39A14	solute carrier family 39 (zinc transporter), member 14	23516	8	0.635893
1048898	A_23_P58031	9051	MAP3K13	mitogen-activated protein kinase kinase kinase 13	9175	3	0.634058
1025317	A_23_P82402	76655	GLCCI1	glucocorticoid induced transcript 1	113263	7	0.634031
1010421	CUST_671_PI416379584	90105	EIF4E1B	eukaryotic translation initiation factor 4E family member 1B	253314	5	0.633343
1042534	A_23_P3424	34202	RPP25	ribonuclease P/MRP 25kDa subunit	54913	15	0.632544
1012662	A_32_P99648	105958	EIF4E3	eukaryotic translation initiation factor 4E family member 3	317649	3	0.630819
1027708	A_23_P160359	2020	EPB41	erythrocyte membrane protein band 4.1 (elliptocytosis 1, RH-linked)	2035	1	0.630567
1049027	A_24_P145653	8942	MAP3K6	mitogen-activated protein kinase kinase kinase 6	9064	1	0.630251
1010503	A_24_P322474	5109	PDE4A	phosphodiesterase 4A, cAMP-specific	5141	19	0.629151
1041300	A_24_P303145	35455	ANKH	ankylosis, progressive homolog (mouse)	56172	5	0.62893
1038993	A_23_P113748	55553	ZNF385D	zinc finger protein 385D	79750	3	0.62698
1024341	A_32_P7721	6063	RORA	RAR-related orphan receptor A	6095	15	0.626842
1068786	A_23_P57836	8487	BHLHE40	basic helix-loop-helix family, member e40	8553	3	0.626192
1022941	A_24_P20753	9867	SRA1	steroid receptor RNA activator 1	10011	5	0.625989
1052737	A_23_P133755	5518	PREP	prolyl endopeptidase	5550	6	0.625787
1014574	A_23_P202071	10512	CUGBP2	CUGBP, Elav-like family member 2	10659	10	0.625739
1017940	A_23_P14769	2227	FES	feline sarcoma oncogene	2242	15	0.624953
1044598	A_24_P326739	26910	GLS2	glutaminase 2 (liver, mitochondrial)	27165	12	0.62459
1016107	A_32_P149060	93633	LINC00515	long intergenic non-protein coding RNA 515	282566	21	0.624589
1032975	A_23_P420326	90081	FNDC5	fibronectin type III domain containing 5	252995	1	0.624527
1021836	A_23_P320261	60251	DMKN	dermokine	93099	19	0.624121
1038977	A_23_P140830	55570	ELMO3	engulfment and cell motility 3	79767	16	0.622094
1045562	A_24_P357100	23305	RASD2	RASD family, member 2	23551	22	0.621693
1036303	A_23_P53439	76678	SDSL	serine dehydratase-like	113675	12	0.621579
1042821	A_23_P99996	33842	MAGEL2	MAGE-like 2	54551	15	0.621578
1010809	A_23_P55917	58468	SYT3	synaptotagmin III	84258	19	0.620982
1019199	A_24_P347411	10484	POSTN	periostin, osteoblast specific factor	10631	13	0.620807
1049942	A_23_P153616	8123	MADCAM1	mucosal vascular addressin cell adhesion molecule 1	8174	19	0.619997
1031410	CUST_590_PI416261804	123121	TMEM81	transmembrane protein 81	388730	1	0.619336
1055697	A_23_P214766	3079	HIVEP2	human immunodeficiency virus type I enhancer binding protein 2	3097	6	0.619093
1010318	CUST_533_PI416379584	6310	SRL	sarcalumenin	6345	16	0.618212
1019898	A_23_P407142	7752	LUZP1	leucine zipper protein 1	7798	1	0.617867
1037347	A_23_P385105	59003	PLCD4	phospholipase C, delta 4	84812	2	0.616851
1041738	A_24_P80181	34943	TMEM127	transmembrane protein 127	55654	2	0.615885
1035286	A_24_P137434	79476	DCBLD2	discoidin, CUB and LCCL domain containing 2	131566	3	0.615628
1050711	A_23_P131825	7082	TNNC2	troponin C type 2 (fast)	7125	20	0.615089
1020763	A_23_P397455	79417	ACVR1C	activin A receptor, type IC	130399	2	0.614557
1025271	A_23_P386241	57784	FAM110A	family with sequence similarity 110, member A	83541	20	0.614292
1046601	A_23_P40415	10937	ADAMTS5	ADAM metallopeptidase with thrombospondin type 1 motif, 5	11096	21	0.612818
1037373	A_23_P68059	58954	PCGF1	polycomb group ring finger 1	84759	2	0.61211
1017067	A_23_P347128	1002895	LOC100288893	uncharacterized LOC100288893	100288893	2	0.611829
1023310	A_23_P104804	7660	ZBTB16	zinc finger and BTB domain containing 16	7704	11	0.61182
1010537	CUST_1072_PI416379584	151158	C18orf42	chromosome 18 open reading frame 42	642597	18	0.611505
1012969	CUST_2396_PI416261804	81202	CLEC2L	C-type lectin domain family 2, member L	154790	7	0.610374
1053155	A_23_P145889	5186	PFTK1	cyclin-dependent kinase 14	5218	7	0.61031
1036706	A_23_P421306	60082	SYT12	synaptotagmin XII	91683	11	0.60987
1057177	A_23_P1585	2086	ESRRA	estrogen-related receptor alpha	2101	11	0.609202
1015942	A_32_P98072	7020	TCHH	trichohyalin	7062	1	0.607555
1031991	A_24_P91991	109778	NAT8L	N-acetyltransferase 8-like (GCN5-related, putative)	339983	4	0.60694
1052265	A_23_P431410	5905	RBMS1	RNA binding motif, single stranded interacting protein 1	5937	2	0.605188
1045890	A_23_P6099	22991	PLCB1	phospholipase C, beta 1 (phosphoinositide-specific)	23236	20	0.604091
1016383	A_23_P75441	58514	NUDT22	nudix (nucleoside diphosphate linked moiety X)-type motif 22	84304	11	0.602849
1026256	A_23_P109643	56126	ABTB1	ankyrin repeat and BTB (POZ) domain containing 1	80325	3	0.601932
1046367	A_23_P147900	11120	POU6F2	POU class 6 homeobox 2	11281	7	0.601675
1042157	A_23_P7194	34492	LGI2	leucine-rich repeat LGI family, member 2	55203	4	0.601394
1032222	A_23_P314250	94850	FAM78A	family with sequence similarity 78, member A	286336	9	0.598576
1039688	A_23_P16834	41401	FNDC4	fibronectin type III domain containing 4	64838	2	0.598429
1058971	A_23_P430728	492	ATP4A	ATPase, H+/K+ exchanging, alpha polypeptide	495	19	0.598277
1054494	A_23_P93348	4025	LTB	lymphotoxin beta (TNF superfamily, member 3)	4050	6	0.597923
1053091	A_24_P295010	5240	SERPINB9	serpin peptidase inhibitor, clade B (ovalbumin), member 9	5272	6	0.597495
1048858	A_32_P130630	9070	SLC16A7	solute carrier family 16, member 7 (monocarboxylic acid transporter 2)	9194	12	0.596989
1024705	A_23_P354314	23187	GPR161	G protein-coupled receptor 161	23432	1	0.596499
1022586	A_32_P202472	133954	P2RX6P	purinergic receptor P2X, ligand-gated ion channel, 6 pseudogene	440799	22	0.596461
1045400	A_24_P48898	23533	APOL2	apolipoprotein L, 2	23780	22	0.59634
1047495	A_23_P84000	10222	CACNG2	calcium channel, voltage-dependent, gamma subunit 2	10369	22	0.596289
1015836	A_24_P355626	40770	ABCG4	ATP-binding cassette, sub-family G (WHITE), member 4	64137	11	0.596133
1015777	A_32_P121085	55732	DOK3	docking protein 3	79930	5	0.595476
1056608	A_23_P309720	2547	GABRD	gamma-aminobutyric acid (GABA) A receptor, delta	2563	1	0.595436
1054173	A_23_P110167	4233	MGST2	microsomal glutathione S-transferase 2	4258	4	0.595209
1032023	A_23_P357995	109687	ZBTB8OS	zinc finger and BTB domain containing 8 opposite strand	339487	1	0.59514
1016380	A_23_P38106	8798	SPHK1	sphingosine kinase 1	8877	17	0.594607
1050382	A_32_P153071	7391	VIPR2	vasoactive intestinal peptide receptor 2	7434	7	0.594446
1040081	A_23_P68628	40584	NECAB3	N-terminal EF-hand calcium binding protein 3	63941	20	0.594379
1045365	CUST_14013_PI416261804	25520	SLC24A2	solute carrier family 24 (sodium/potassium/calcium exchanger), member 2	25769	9	0.594271
1023824	CUST_8917_PI416261804	30505	GLRX2	glutaredoxin 2	51022	1	0.593795
1043541	CUST_12750_PI416261804	30775	PCDH12	protocadherin 12	51294	5	0.593733
1051063	CUST_8656_PI416261804	6745	ELOVL4	ELOVL fatty acid elongase 4	6785	6	0.593662
1051648	A_23_P423237	6409	SGCG	sarcoglycan, gamma (35kDa dystrophin-associated glycoprotein)	6445	13	0.593653
1019330	A_23_P360605	23010	KIAA0802	SOGA family member 2	23255	18	0.593039
1038734	A_32_P172188	55792	PLEKHH3	pleckstrin homology domain containing, family H (with MyTH4 domain) member 3	79990	17	0.59191
1047478	A_24_P333644	10241	SYCP2	synaptonemal complex protein 2	10388	20	0.59134
1047906	CUST_6622_PI416261804	9879	FRAT1	frequently rearranged in advanced T-cell lymphomas	10023	10	0.590524
1044198	A_23_P65000	29636	C12orf24	family with sequence similarity 216, member A	29902	12	0.589985
1067010	A_23_P147805	7335	UPP1	uridine phosphorylase 1	7378	7	0.588408
1031481	A_32_P152767	122643	C10orf140	SKI/DACH domain containing 1	387640	10	0.586597
1016137	A_23_P65930	59126	ZFYVE19	zinc finger, FYVE domain containing 19	84936	15	0.58581
1023616	A_23_P86610	22647	ZNF365	zinc finger protein 365	22891	10	0.58525
1033412	A_23_P124946	83689	CMYA5	cardiomyopathy associated 5	202333	5	0.585215
1016213	A_23_P161297	35042	OGDHL	oxoglutarate dehydrogenase-like	55753	10	0.585051
1052215	A_23_P211417	5956	RFPL1	ret finger protein-like 1	5988	22	0.584933
1032410	A_32_P95973	94381	RIMKLA	ribosomal modification protein rimK-like family member A	284716	1	0.584123
1047457	A_23_P250800	10255	ST3GAL6	ST3 beta-galactoside alpha-2,3-sialyltransferase 6	10402	3	0.583592
1043678	CUST_10691_PI416261804	30657	TUBE1	tubulin, epsilon 1	51175	6	0.582335
1065173	A_24_P378581	23215	ABCA6	ATP-binding cassette, sub-family A (ABC1), member 6	23460	17	0.582147
1044577	A_24_P39195	26944	OXGR1	oxoglutarate (alpha-ketoglutarate) receptor 1	27199	13	0.58128
1029301	A_24_P215628	34497	DCUN1D2	DCN1, defective in cullin neddylation 1, domain containing 2 (S. cerevisiae)	55208	13	0.579702
1032327	A_23_P80626	94555	PRRT3	proline-rich transmembrane protein 3	285368	3	0.579585
1058859	A_23_P4662	599	BCL3	B-cell CLL/lymphoma 3	602	19	0.579385
1036695	CUST_9411_PI416261804	60089	IDI2	isopentenyl-diphosphate delta isomerase 2	91734	10	0.579364
1038748	A_32_P224345	55779	GRHL2	grainyhead-like 2 (Drosophila)	79977	8	0.578961
1057824	CUST_8503_PI416261804	1511	CTSZ	cathepsin Z	1522	20	0.578819
1047807	CUST_5365_PI416261804	9978	ARL4C	ADP-ribosylation factor-like 4C	10123	2	0.578795
1034120	A_23_P390097	81355	TTC39B	tetratricopeptide repeat domain 39B	158219	9	0.578505
1025845	A_24_P303454	25979	TIAM2	T-cell lymphoma invasion and metastasis 2	26230	6	0.57802
1010650	A_32_P123629	79072	TTC39C	tetratricopeptide repeat domain 39C	125488	18	0.578019
1020185	A_23_P320113	1000720	LOC100289408	hypothetical protein LOC100289408	100289408	20	0.577746
1054776	CUST_404_PI416408490	3763	KCNS2	potassium voltage-gated channel, delayed-rectifier, subfamily S, member 2	3788	8	0.5773
1022564	A_23_P115919	5232	PHYH	phytanoyl-CoA 2-hydroxylase	5264	10	0.575456
1023345	A_23_P313560	8151	NCOA3	nuclear receptor coactivator 3	8202	20	0.574936
1022407	A_23_P390384	36508	ZNF630	zinc finger protein 630	57232	X	0.573777
1027546	A_32_P57810	77528	RNF157	ring finger protein 157	114804	17	0.573581
1032947	A_23_P432506	90141	C20orf200	C20orf166 antisense RNA 1 (non-protein coding)	253868	20	0.57281
1027808	A_23_P98431	3125	HMBS	hydroxymethylbilane synthase	3145	11	0.572283
1031574	CUST_363_PI416261804	119592	VWC2	von Willebrand factor C domain containing 2	375567	7	0.57191
1035804	A_24_P56330	78863	C13orf16	testis expressed 29	121793	13	0.571528
1046269	A_24_P153853	22599	PPM1E	protein phosphatase, Mg2+/Mn2+ dependent, 1E	22843	17	0.571185
1033162	A_23_P382043	85730	NT5DC1	5'-nucleotidase domain containing 1	221294	6	0.569731
1036056	A_23_P142574	77759	MOGAT1	monoacylglycerol O-acyltransferase 1	116255	2	0.569722
1042405	A_23_P76538	34286	TESC	tescalcin	54997	12	0.569435
1017902	A_24_P709476	80904	AC013402.2	uncharacterized LOC150568	150568	2	0.569052
1057722	A_23_P94517	1608	DBC1	deleted in bladder cancer 1	1620	9	0.568237
1010696	A_24_P149124	9181	C5orf13	neuronal regeneration related protein homolog (rat)	9315	5	0.568177
1032220	A_23_P83007	94852	LURAP1L	leucine rich adaptor protein 1-like	286343	9	0.567995
1041083	A_23_P75430	36214	C11orf75	chromosome 11 open reading frame 75	56935	11	0.567908
1049633	A_23_P411113	8440	CNTNAP1	contactin associated protein 1	8506	17	0.566936
1055231	A_23_P215419	3362	ICA1	islet cell autoantigen 1, 69kDa	3382	7	0.565033
1033384	A_23_P21086	83720	LGI3	leucine-rich repeat LGI family, member 3	203190	8	0.564843
1017397	A_23_P216935	57273	C9orf45	MIR600 host gene (non-protein coding)	81571	9	0.564778
1051136	A_23_P19543	6692	SRPK1	SRSF protein kinase 1	6732	6	0.564218
1020220	A_23_P140858	34004	A2BP1	RNA binding protein, fox-1 homolog (C. elegans) 1	54715	16	0.564088
1053060	A_23_P345118	5260	PIM1	pim-1 oncogene	5292	6	0.56357
1056440	A_24_P96505	2659	GFRA2	GDNF family receptor alpha 2	2675	8	0.561654
1041390	CUST_643_PI416261804	35282	CFC1	cripto, FRL-1, cryptic family 1	55997	2	0.561205
1050813	A_23_P65618	7009	TGM1	transglutaminase 1 (K polypeptide epidermal type I, protein-glutamine-gamma-glutamyltransferase)	7051	14	0.560578
1019865	A_24_P142343	80543	AC021534.2	RNA binding protein, fox-1 homolog (C. elegans) 3	146713	17	0.559162
1051026	A_23_P24774	6793	ABCC8	ATP-binding cassette, sub-family C (CFTR/MRP), member 8	6833	11	0.558828
1018540	A_23_P18684	1041	CLGN	calmegin	1047	4	0.557962
1032247	A_32_P202502	94787	EFHA2	EF-hand domain family, member A2	286097	8	0.557393
1039415	A_23_P101392	54881	TMEM38A	transmembrane protein 38A	79041	19	0.55731
1034007	CUST_485_PI416379584	81488	C14orf83	transmembrane protein 229B	161145	14	0.556903
1053768	A_24_P264832	4715	NEFM	neurofilament, medium polypeptide	4741	8	0.556813
1021692	A_23_P110571	124627	PPP1R28	extracellular leucine-rich repeat and fibronectin type III domain containing 1	392617	7	0.555511
1051606	A_23_P354705	6453	ST8SIA1	ST8 alpha-N-acetyl-neuraminide alpha-2,8-sialyltransferase 1	6489	12	0.555003
1024682	A_24_P20032	5961	RFX5	regulatory factor X, 5 (influences HLA class II expression)	5993	1	0.554895
1046380	A_23_P76291	11111	PRR4	proline rich 4 (lacrimal)	11272	12	0.554212
1040301	A_23_P325100	37338	DMRT3	doublesex and mab-3 related transcription factor 3	58524	9	0.554012
1021910	A_24_P246351	76601	FAM71E1	family with sequence similarity 71, member E1	112703	19	0.553382
1025858	A_32_P113508	34343	ATG16L1	autophagy related 16-like 1 (S. cerevisiae)	55054	2	0.553137
1042393	A_23_P250353	34297	HERC6	HECT and RLD domain containing E3 ubiquitin protein ligase family member 6	55008	4	0.552896
1066838	A_23_P97780	109545	LOC338620	uncharacterized LOC338620	338620	10	0.552426
1051871	A_23_P89902	6220	RTN2	reticulon 2	6253	19	0.552365
1061853	A_23_P254181	54855	RP11-445H22.3	uncharacterized LOC79015	79015	20	0.551735
1058208	CUST_1_PI417511553	1127	CHRNA2	cholinergic receptor, nicotinic, alpha 2 (neuronal)	1135	8	0.551404
1027895	A_23_P54846	9565	HERPUD1	homocysteine-inducible, endoplasmic reticulum stress-inducible, ubiquitin-like domain member 1	9709	16	0.551085
1038076	A_23_P253052	57934	CD99L2	CD99 molecule-like 2	83692	X	0.550444
1015858	A_24_P105191	59857	HS6ST2	heparan sulfate 6-O-sulfotransferase 2	90161	X	0.550362
1049481	A_23_P502047	8577	CHRD	chordin	8646	3	0.550339
1044036	A_23_P3963	29841	CDR2L	cerebellar degeneration-related protein 2-like	30850	17	0.549946
1046898	A_23_P151133	10709	TSPAN9	tetraspanin 9	10867	12	0.549802
1039734	A_23_P122582	41345	C6orf106	chromosome 6 open reading frame 106	64771	6	0.549661
1047188	A_23_P209636	10455	CDC42EP3	CDC42 effector protein (Rho GTPase binding) 3	10602	2	0.548935
1063338	A_24_P916686	23031	KLHL18	kelch-like 18 (Drosophila)	23276	3	0.548725
1019967	A_24_P843604	110011	ANKRD62	ankyrin repeat domain 62	342850	18	0.548257
1010647	A_32_P88415	60126	MYOZ3	myozenin 3	91977	5	0.548209
1042690	A_24_P135406	34082	KCTD9	potassium channel tetramerisation domain containing 9	54793	8	0.547698
1021103	A_23_P67127	94257	TMEM145	transmembrane protein 145	284339	19	0.547592
1024959	A_23_P18152	488	ATP2B2	ATPase, Ca++ transporting, plasma membrane 2	491	3	0.546565
1057226	A_23_P145935	2036	EPHB6	EPH receptor B6	2051	7	0.545187
1044407	A_24_P144377	28691	DEXI	Dexi homolog (mouse)	28955	16	0.54515
1021734	A_24_P110331	168318	RP11-790G19.2	uncharacterized LOC728978	728978	10	0.544542
1015511	CUST_661_PI416379584	1002451	LOC100128174	defensin, beta 131 pseudogene	100128174	8	0.544028
1070247	A_24_P713729	34495	SBNO1	strawberry notch homolog 1 (Drosophila)	55206	12	0.543732
1023243	A_23_P365738	22992	ARC	activity-regulated cytoskeleton-associated protein	23237	8	0.543566
1038919	A_23_P146111	55618	NIPAL2	NIPA-like domain containing 2	79815	8	0.543556
1026872	A_23_P87742	25649	IFFO1	intermediate filament family orphan 1	25900	12	0.543512
1027401	CUST_13831_PI416261804	4756	NFIC	nuclear factor I/C (CCAAT-binding transcription factor)	4782	19	0.543176
1052993	A_23_P28898	5300	PLCB4	phospholipase C, beta 4	5332	20	0.542864
1043525	A_23_P19182	30789	REEP2	receptor accessory protein 2	51308	5	0.541976
1017946	A_23_P92042	3683	ITPR1	inositol 1,4,5-trisphosphate receptor, type 1	3708	3	0.541507
1057269	A_23_P315122	2001	EMX1	empty spiracles homeobox 1	2016	2	0.541397
1016726	A_23_P98248	57949	TRPT1	tRNA phosphotransferase 1	83707	11	0.540264
1057979	A_23_P117882	1372	CRABP1	cellular retinoic acid binding protein 1	1381	15	0.53987
1016302	A_23_P132644	36825	AADACL1	neutral cholesterol ester hydrolase 1	57552	3	0.539844
1024493	A_24_P64167	5710	PTGS1	prostaglandin-endoperoxide synthase 1 (prostaglandin G/H synthase and cyclooxygenase)	5742	9	0.539652
1043451	A_23_P148798	30858	UCHL5	ubiquitin carboxyl-terminal hydrolase L5	51377	1	0.539607
1032968	A_23_P43898	90091	EPHX4	epoxide hydrolase 4	253152	1	0.539568
1032592	A_32_P195850	93949	DPY19L2	dpy-19-like 2 (C. elegans)	283417	12	0.539205
1044905	A_23_P254120	26016	FBXO9	F-box protein 9	26268	6	0.539166
1058442	A_23_P212469	951	ENTPD3	ectonucleoside triphosphate diphosphohydrolase 3	956	3	0.538118
1054273	A_23_P329271	4132	MC1R	melanocortin 1 receptor (alpha melanocyte stimulating hormone receptor)	4157	16	0.538069
1048061	A_23_P348257	9747	NUAK1	NUAK family, SNF1-like kinase, 1	9891	12	0.537805
1054862	CUST_15121_PI416261804	3716	KCNA5	potassium voltage-gated channel, shaker-related subfamily, member 5	3741	12	0.537716
1018206	A_32_P124833	1003210	LOC100289861	hypothetical protein LOC100289861	100289861	1	0.537688
1047134	A_23_P217938	10491	SPHAR	S-phase response (cyclin related)	10638	1	0.537665
1010989	A_32_P8546	59949	LINC00473	long intergenic non-protein coding RNA 473	90632	6	0.537115
1047246	A_23_P160466	10413	SLC19A2	solute carrier family 19 (thiamine transporter), member 2	10560	1	0.536193
1059126	A_23_P217755	354	SHROOM2	shroom family member 2	357	X	0.535394
1012875	A_32_P98927	41464	STAG3L4	stromal antigen 3-like 4	64940	7	0.535316
1036536	A_23_P90510	60230	REEP6	receptor accessory protein 6	92840	19	0.535253
1030521	A_23_P94795	6962	TEAD4	TEA domain family member 4	7004	12	0.534805
1018176	A_23_P8175	5293	PLAGL1	pleiomorphic adenoma gene-like 1	5325	6	0.534506
1033841	A_23_P56659	81663	DQX1	DEAQ box RNA-dependent ATPase 1	165545	2	0.534424
1050206	CUST_96_PI417507815	7634	ZNF124	zinc finger protein 124	7678	1	0.534179
1016904	A_23_P153676	7046	TLE2	transducin-like enhancer of split 2 (E(sp1) homolog, Drosophila)	7089	19	0.53381
1035284	A_23_P422144	79479	FAM43A	family with sequence similarity 43, member A	131583	3	0.533773
1044041	A_24_P156113	29837	EHD2	EH-domain containing 2	30846	19	0.533731
1025511	CUST_8791_PI416261804	6064	RORB	RAR-related orphan receptor B	6096	9	0.532468
1018310	CUST_10642_PI416261804	34295	TRMT61B	tRNA methyltransferase 61 homolog B (S. cerevisiae)	55006	2	0.532451
1046939	A_23_P36345	10651	STARD10	StAR-related lipid transfer (START) domain containing 10	10809	11	0.532442
1037585	A_23_P255672	58649	ABLIM2	actin binding LIM protein family, member 2	84448	4	0.532332
1033383	A_24_P915196	83721	C9orf91	chromosome 9 open reading frame 91	203197	9	0.532275
1057563	CUST_16971_PI416261804	1791	DPP4	dipeptidyl-peptidase 4	1803	2	0.532244
1046046	A_23_P319027	22827	HECW1	HECT, C2 and WW domain containing E3 ubiquitin protein ligase 1	23072	7	0.532175
1019066	A_23_P12635	55015	FBXL15	F-box and leucine-rich repeat protein 15	79176	10	0.531993
1038249	A_23_P30315	57468	TRIM7	tripartite motif containing 7	81786	5	0.531961
1042532	A_23_P21673	34203	KIAA1797	focadhesin	54914	9	0.531113
1041158	A_23_P303181	36127	SPHK2	sphingosine kinase 2	56848	19	0.530553
1031087	CUST_148_PI416379584	128955	STX19	syntaxin 19	415117	3	0.529095
1062294	A_23_P384816	36486	SLC45A4	solute carrier family 45, member 4	57210	8	0.528437
1040376	A_23_P122532	37098	C6orf47	chromosome 6 open reading frame 47	57827	6	0.52827
1041305	CUST_1129_PI416379584	35448	TDRD1	tudor domain containing 1	56165	10	0.527277
1041294	A_32_P795513	35486	LMOD3	leiomodin 3 (fetal)	56203	3	0.527045
1040880	A_23_P24294	36362	SLC17A6	solute carrier family 17 (sodium-dependent inorganic phosphate cotransporter), member 6	57084	11	0.526927
1047748	A_23_P128650	10021	SLC25A15	solute carrier family 25 (mitochondrial carrier; ornithine transporter) member 15	10166	13	0.525676
1049525	A_23_P142714	8538	SLC25A12	solute carrier family 25 (aspartate/glutamate carrier), member 12	8604	2	0.525313
1016127	A_32_P153195	80506	AC132186.2	brain expressed, associated with NEDD4, 1	146227	16	0.524938
1040739	A_32_P161855	36490	KIAA1199	KIAA1199	57214	15	0.524545
1045753	A_23_P12784	23156	FRAT2	frequently rearranged in advanced T-cell lymphomas 2	23401	10	0.524543
1016922	A_23_P116264	4869	NRGN	neurogranin (protein kinase C substrate, RC3)	4900	11	0.524278
1049556	CUST_31_PI416408490	8498	KMO	kynurenine 3-monooxygenase (kynurenine 3-hydroxylase)	8564	1	0.523922
1059035	A_23_P118722	429	ASGR1	asialoglycoprotein receptor 1	432	17	0.523732
1040137	A_23_P75529	40519	PKNOX2	PBX/knotted 1 homeobox 2	63876	11	0.523657
1029462	CUST_2140_PI416261804	22681	PLA2R1	phospholipase A2 receptor 1, 180kDa	22925	2	0.523284
1017697	A_23_P119295	30776	ECSIT	ECSIT homolog (Drosophila)	51295	19	0.52212
1058875	A_24_P935986	583	BCAT1	branched chain amino-acid transaminase 1, cytosolic	586	12	0.522097
1052652	A_24_P296698	5574	MAP2K3	mitogen-activated protein kinase kinase 3	5606	17	0.521945
1045739	A_23_P99226	23164	SIRT4	sirtuin 4	23409	12	0.521875
1027477	A_23_P215956	4583	MYC	v-myc myelocytomatosis viral oncogene homolog (avian)	4609	8	0.521821
1023240	A_32_P187571	6292	SCN2B	sodium channel, voltage-gated, type II, beta subunit	6327	11	0.521421
1043696	A_23_P155477	30643	C3orf18	chromosome 3 open reading frame 18	51161	3	0.521311
1016007	A_23_P88099	23018	MCF2L	MCF.2 cell line derived transforming sequence-like	23263	13	0.521202
1015934	A_23_P250212	81278	AC068353.1	homolog of rat pragma of Rnd2	157285	8	0.521068
1016637	A_23_P105423	9696	KIAA0748	thymocyte expressed, positive selection associated 1	9840	12	0.521059
1028280	A_23_P329375	5431	POU6F1	POU class 6 homeobox 1	5463	12	0.52067
1019252	A_23_P216017	9441	ENTPD4	ectonucleoside triphosphate diphosphohydrolase 4	9583	8	0.520448
1040857	A_23_P128486	36381	C12orf5	chromosome 12 open reading frame 5	57103	12	0.520439
1015346	A_24_P213710	34095	AHI1	Abelson helper integration site 1	54806	6	0.520423
1046374	A_23_P354805	11117	KLF12	Kruppel-like factor 12	11278	13	0.520301
1026946	A_24_P307626	477	ATP1A4	ATPase, Na+/K+ transporting, alpha 4 polypeptide	480	1	0.520052
1037345	A_23_P157736	59005	PPAPDC3	phosphatidic acid phosphatase type 2 domain containing 3	84814	9	0.51989
1027726	A_32_P219620	2055	EYA4	eyes absent homolog 4 (Drosophila)	2070	6	0.519556
1034022	A_23_P306933	81478	PPTC7	PTC7 protein phosphatase homolog (S. cerevisiae)	160760	12	0.51951
1032252	A_23_P387000	94765	XKR6	XK, Kell blood group complex subunit-related family, member 6	286046	8	0.519477
1010563	CUST_16984_PI416261804	35759	KCNQ5	potassium voltage-gated channel, KQT-like subfamily, member 5	56479	6	0.519321
1041948	A_23_P202720	34632	SLC35C1	solute carrier family 35, member C1	55343	11	0.518808
1048389	A_32_P36235	9449	IER2	immediate early response 2	9592	19	0.51817
1020729	A_24_P115762	1067	CTSC	cathepsin C	1075	11	0.517973
1053692	A_23_P157545	4793	NKX3-1	NK3 homeobox 1	4824	8	0.517549
1033387	A_23_P333029	83719	C8orf47	chromosome 8 open reading frame 47	203111	8	0.517384
1037173	CUST_785_PI416261804	59161	ATG4D	autophagy related 4D, cysteine peptidase	84971	19	0.517349
1013362	CUST_3209_PI416261804	169980	INTS4L2	integrator complex subunit 4-like 2	644619	7	0.517091
1043026	A_23_P28213	33233	PPIL3	peptidylprolyl isomerase (cyclophilin)-like 3	53938	2	0.516989
1041057	A_23_P170587	36229	SMYD2	SET and MYND domain containing 2	56950	1	0.51695
1039155	A_23_P90523	55432	OCEL1	occludin/ELL domain containing 1	79629	19	0.516657
1016884	A_23_P74950	35207	RCC2	regulator of chromosome condensation 2	55920	1	0.51651
1021881	A_23_P356466	36173	AGPAT3	1-acylglycerol-3-phosphate O-acyltransferase 3	56894	21	0.51508
1044692	CUST_732_PI416261804	26810	AC110814.1	DNA segment on chromosome 4 (unique) 234 expressed sequence	27065	4	0.515028
1021043	A_23_P154585	59866	SNX21	sorting nexin family member 21	90203	20	0.515027
1015940	A_23_P133694	2015	SLC29A1	solute carrier family 29 (nucleoside transporters), member 1	2030	6	0.514848
1034719	A_23_P117734	80457	LYSMD4	LysM, putative peptidoglycan-binding, domain containing 4	145748	15	0.512507
1041195	A_23_P108883	35939	KCNK12	potassium channel, subfamily K, member 12	56660	2	0.51246
1058593	A_24_P141332	814	CAMK2G	calcium/calmodulin-dependent protein kinase II gamma	818	10	0.512241
1057364	A_24_P645914	1933	EFNA5	ephrin-A5	1946	5	0.512185
1025071	A_23_P333735	8321	MAD1L1	MAD1 mitotic arrest deficient-like 1 (yeast)	8379	7	0.512088
1037846	CUST_8853_PI416261804	58320	QRFPR	pyroglutamylated RFamide peptide receptor	84109	4	0.511816
1021891	A_23_P12079	3724	KCNC4	potassium voltage-gated channel, Shaw-related subfamily, member 4	3749	1	0.511807
1035723	A_23_P413051	78976	NOXO1	NADPH oxidase organizer 1	124056	16	0.511442
1014381	A_32_P108254	34046	FAM20A	family with sequence similarity 20, member A	54757	17	0.511067
1033544	A_32_P160045	83531	TCTEX1D1	Tctex1 domain containing 1	200132	1	0.510884
1010642	A_24_P655268	181350	OIP5-AS1	OIP5 antisense RNA 1 (non-protein coding)	729082	15	0.51042
1055846	A_23_P63032	2964	GUCA2B	guanylate cyclase activator 2B (uroguanylin)	2981	1	0.510149
1056267	A_23_P141367	2809	CCR10	chemokine (C-C motif) receptor 10	2826	17	0.51014
1061795	A_24_P192727	57303	KAZALD1	Kazal-type serine peptidase inhibitor domain 1	81621	10	0.509793
1013515	A_24_P118171	92190	MAGI3	membrane associated guanylate kinase, WW and PDZ domain containing 3	260425	1	0.508652
1035547	A_23_P393051	79166	C1orf172	chromosome 1 open reading frame 172	126695	1	0.508179
1023793	A_23_P207811	10458	PAIP1	poly(A) binding protein interacting protein 1	10605	5	0.508105
1029573	A_23_P50678	4120	MATK	megakaryocyte-associated tyrosine kinase	4145	19	0.50732
1054144	CUST_804_PI416379584	4268	MAP3K9	mitogen-activated protein kinase kinase kinase 9	4293	14	0.507186
1048546	A_23_P209689	9335	ROCK2	Rho-associated, coiled-coil containing protein kinase 2	9475	2	0.506955
1054985	A_23_P209006	3615	INSL3	insulin-like 3 (Leydig cell)	3640	19	0.506714
1042027	CUST_11323_PI416261804	34585	TBC1D19	TBC1 domain family, member 19	55296	4	0.506428
1036666	A_23_P1722	60115	C11orf52	chromosome 11 open reading frame 52	91894	11	0.505874
1059271	A_24_P64233	216	ALDH1B1	aldehyde dehydrogenase 1 family, member B1	219	9	0.505561
1054121	A_23_P392470	4281	NR3C2	nuclear receptor subfamily 3, group C, member 2	4306	4	0.50508
1028242	A_24_P243347	27174	MAT2B	methionine adenosyltransferase II, beta	27430	5	0.505043
1051280	A_23_P121945	6580	SNCB	synuclein, beta	6620	5	0.505008
1057935	A_23_P143621	1405	CRYBB1	crystallin, beta B1	1414	22	0.504892
1034819	A_23_P127557	80332	KBTBD3	kelch repeat and BTB (POZ) domain containing 3	143879	11	0.504888
1015382	A_24_P595223	133970	MIAT	myocardial infarction associated transcript (non-protein coding)	440823	22	0.504675
1059201	A_23_P137057	289	SLC25A5	solute carrier family 25 (mitochondrial carrier; adenine nucleotide translocator), member 5	292	X	0.504659
1010917	CUST_1122_PI416379584	181491	AC099797.1	regulatory factor X, 8	731220	2	0.504233
1058977	A_23_P22723	489	ATP2B3	ATPase, Ca++ transporting, plasma membrane 3	492	X	0.503449
1044689	A_32_P649	26812	STAU2	staufen, RNA binding protein, homolog 2 (Drosophila)	27067	8	0.503439
1046230	A_23_P35684	22632	INPP5F	inositol polyphosphate-5-phosphatase F	22876	10	0.503142
1055860	A_23_P25525	2954	GTF3A	general transcription factor IIIA	2971	13	0.502923
1059368	A_23_P127948	130	ADM	adrenomedullin	133	11	0.502901
1038358	A_23_P64499	57242	MOB2	MOB kinase activator 2	81532	11	0.502613
1043681	A_23_P38041	30654	NAGPA	N-acetylglucosamine-1-phosphodiester alpha-N-acetylglucosaminidase	51172	16	0.502004
1033068	A_23_P351295	85856	HS3ST5	heparan sulfate (glucosamine) 3-O-sulfotransferase 5	222537	6	0.501961
1049352	A_23_P351667	8674	ADAM23	ADAM metallopeptidase domain 23	8745	2	0.501877
1052803	A_23_P151679	5462	PPM1A	protein phosphatase, Mg2+/Mn2+ dependent, 1A	5494	14	0.501066
1030995	CUST_800_PI416379584	8380	NCK2	NCK adaptor protein 2	8440	2	0.500911
1046287	CUST_752_PI416261804	22580	HSPA4L	heat shock 70kDa protein 4-like	22824	4	0.50061
1048451	CUST_757_PI416261804	9411	MRPL33	mitochondrial ribosomal protein L33	9553	2	0.499642
1046153	A_23_P58506	22691	ELL2	elongation factor, RNA polymerase II, 2	22936	5	0.49947
1046522	A_23_P212696	11008	FSTL1	follistatin-like 1	11167	3	0.499337
1019481	A_32_P174398	1003541	LOC100288939	similar to hCG1987955	100288939	2	0.499082
1023264	CUST_6195_PI416261804	23350	OPN3	opsin 3	23596	1	0.499062
1020015	A_23_P92623	5498	PPP3CA	protein phosphatase 3, catalytic subunit, alpha isozyme	5530	4	0.498511
1017605	A_23_P1072	473	ATP1A1	ATPase, Na+/K+ transporting, alpha 1 polypeptide	476	1	0.497086
1017275	A_32_P226498	1002951	HAR1A	highly accelerated region 1A (non-protein coding)	768096	20	0.497042
1021716	CUST_2903_PI416261804	170921	ZBTB8OSP1	zinc finger and BTB domain containing 8 opposite strand pseudogene 1	729566	4	0.496348
1050668	A_23_P59261	7119	TPBG	trophoblast glycoprotein	7162	6	0.496027
1031962	A_23_P258294	109853	RSPO2	R-spondin 2	340419	8	0.495773
1047555	A_23_P30435	10172	TNIP1	TNFAIP3 interacting protein 1	10318	5	0.495692
1018864	A_23_P433152	79514	C4orf33	chromosome 4 open reading frame 33	132321	4	0.495486
1031364	A_32_P224566	123447	LIN28B	lin-28 homolog B (C. elegans)	389421	6	0.495411
1040237	A_23_P116797	37780	C12orf10	chromosome 12 open reading frame 10	60314	12	0.495009
1058520	A_23_P209200	893	CCNE1	cyclin E1	898	19	0.494831
1020291	A_24_P607880	3628	IPW	imprinted in Prader-Willi syndrome (non-protein coding)	3653	15	0.494685
1020292	A_23_P212307	40780	KIF9	kinesin family member 9	64147	3	0.494565
1046910	A_23_P135248	10692	CCL27	chemokine (C-C motif) ligand 27	10850	9	0.49419
1045742	A_32_P151366	23163	SIRT5	sirtuin 5	23408	6	0.494165
1043928	A_23_P29684	30337	VILL	villin-like	50853	3	0.494106
1050376	A_23_P209978	7404	VSNL1	visinin-like 1	7447	2	0.494089
1018323	CUST_587_PI416573500	170098	C6orf186	methyltransferase like 24	728464	6	0.493979
1034367	A_23_P56494	80965	SLC38A11	solute carrier family 38, member 11	151258	2	0.493964
1030395	A_24_P164718	30738	2019-03-02	membrane-associated ring finger (C3HC4) 2, E3 ubiquitin protein ligase	51257	19	0.493513
1042761	A_23_P123336	33993	PDP1	pyruvate dehyrogenase phosphatase catalytic subunit 1	54704	8	0.493489
1025112	A_23_P76882	37091	CCNB1IP1	cyclin B1 interacting protein 1, E3 ubiquitin protein ligase	57820	14	0.493436
1024092	A_23_P357936	23000	ASTN2	astrotactin 2	23245	9	0.493199
1052825	A_24_P74371	5444	CTSA	cathepsin A	5476	20	0.493189
1030424	A_24_P27977	7183	TRPM2	transient receptor potential cation channel, subfamily M, member 2	7226	21	0.492951
1036211	A_23_P53081	77597	OSBPL5	oxysterol binding protein-like 5	114879	11	0.492534
1053105	A_23_P77682	5229	PHKG2	phosphorylase kinase, gamma 2 (testis)	5261	16	0.492458
1047564	A_23_P92860	10163	CCNO	cyclin O	10309	5	0.492252
1045661	A_23_P142294	23229	ETHE1	ethylmalonic encephalopathy 1	23474	19	0.491167
1017548	A_23_P418199	169186	RP11-195F19.5	uncharacterized LOC730098	730098	9	0.490773
1028880	CUST_171_PI416379584	124176	OR2L3	olfactory receptor, family 2, subfamily L, member 3	391192	1	0.490527
1039357	A_23_P64630	54941	RNF26	ring finger protein 26	79102	11	0.490218
1016186	CUST_3684_PI416261804	93944	FLJ33996	hypothetical protein FLJ33996	283401	12	0.490061
1040168	A_23_P5945	38084	DHX35	DEAH (Asp-Glu-Ala-His) box polypeptide 35	60625	20	0.489875
1024558	A_23_P206022	22557	ITGA11	integrin, alpha 11	22801	15	0.489717
1010808	A_24_P339869	29964	ZNF295	zinc finger protein 295	49854	21	0.489714
1024746	A_23_P166109	23520	FLRT3	fibronectin leucine rich transmembrane protein 3	23767	20	0.489507
1046241	A_23_P18362	22621	SLITRK3	SLIT and NTRK-like family, member 3	22865	3	0.489478
1059413	A_24_P336848	95	ACYP2	acylphosphatase 2, muscle type	98	2	0.48923
1037386	CUST_5803_PI416261804	58930	FAM167B	family with sequence similarity 167, member B	84734	1	0.488934
1031201	A_24_P6083	125339	CHCHD10	coiled-coil-helix-coiled-coil-helix domain containing 10	400916	22	0.488851
1039163	A_23_P254472	55427	C6orf211	chromosome 6 open reading frame 211	79624	6	0.488462
1021286	A_23_P215883	58204	NCALD	neurocalcin delta	83988	8	0.488225
1019266	A_23_P24345	60018	SLC39A13	solute carrier family 39 (zinc transporter), member 13	91252	11	0.48818
1033089	CUST_129_PI416573500	85823	VSTM2A	V-set and transmembrane domain containing 2A	222008	7	0.487824
1030833	A_24_P130363	749	C18orf1	chromosome 18 open reading frame 1	753	18	0.487069
1025740	A_23_P132226	8398	TPST2	tyrosylprotein sulfotransferase 2	8459	22	0.486007
1018886	A_24_P188447	1981	ELAVL4	ELAV (embryonic lethal, abnormal vision, Drosophila)-like 4 (Hu antigen D)	1996	1	0.485957
1026020	A_23_P3312	3646	ISLR	immunoglobulin superfamily containing leucine-rich repeat	3671	15	0.485861
1036293	A_23_P69840	76693	SLC35A4	solute carrier family 35, member A4	113829	5	0.48554
1050160	A_23_P258071	7693	RNF113A	ring finger protein 113A	7737	X	0.485237
1052807	A_23_P106906	5461	PPL	periplakin	5493	16	0.485231
1036713	A_24_P409971	60072	NEXN	nexilin (F actin binding protein)	91624	1	0.485046
1050361	A_23_P146444	7421	CORO2A	coronin, actin binding protein, 2A	7464	9	0.484836
1037427	A_23_P48530	58882	INSM2	insulinoma-associated 2	84684	14	0.484817
1023563	CUST_192_PI416261804	79461	CCDC58	coiled-coil domain containing 58	131076	3	0.484631
1036843	A_24_P133162	59935	C1orf201	chromosome 1 open reading frame 201	90529	1	0.48456
1042956	A_23_P218079	33698	SLC38A2	solute carrier family 38, member 2	54407	12	0.483116
1053832	CUST_13093_PI416261804	4677	NEB	nebulin	4703	2	0.482951
1012207	A_24_P29966	22709	TRIM32	tripartite motif containing 32	22954	9	0.482805
1024841	A_32_P134968	6670	SPTB	spectrin, beta, erythrocytic	6710	14	0.482763
1045072	A_23_P415006	25805	RAB11FIP5	RAB11 family interacting protein 5 (class I)	26056	2	0.48248
1029296	A_23_P142310	2855	MKNK2	MAP kinase interacting serine/threonine kinase 2	2872	19	0.482326
1036328	A_23_P350551	76653	C12orf57	chromosome 12 open reading frame 57	113246	12	0.482088
1046664	A_23_P159956	10885	MID2	midline 2	11043	X	0.482072
1054850	A_24_P31627	3720	KCNB1	potassium voltage-gated channel, Shab-related subfamily, member 1	3745	20	0.482034
1039205	A_23_P38046	55388	CORO7	coronin 7	79585	16	0.481936
1041854	A_23_P422083	34818	TMEM55A	transmembrane protein 55A	55529	8	0.48054
1023281	CUST_810_PI416379584	125739	GOLGA7B	golgin A7 family, member B	401647	10	0.480473
1016045	A_23_P8848	35045	INTS9	integrator complex subunit 9	55756	8	0.480115
1019155	A_24_P731549	165129	RP11-345P4.1	chromosome 1 open reading frame 233	643988	1	0.480081
1040684	CUST_16216_PI416261804	36686	AS3MT	arsenic (+3 oxidation state) methyltransferase	57412	10	0.480004
1048291	A_24_P312325	9529	SLC25A44	solute carrier family 25, member 44	9673	1	0.479882
1047934	CUST_7919_PI416261804	9859	NAALAD2	N-acetylated alpha-linked acidic dipeptidase 2	10003	11	0.479657
1058255	A_23_P79482	1115	CHN1	chimerin (chimaerin) 1	1123	2	0.479175
1013723	CUST_9558_PI416261804	2604	GAS2	growth arrest-specific 2	2620	11	0.479151
1028106	CUST_642_PI416379584	41750	ZSWIM4	zinc finger, SWIM-type containing 4	65249	19	0.479008
1047874	A_23_P65157	9918	COX17	COX17 cytochrome c oxidase assembly homolog (S. cerevisiae)	10063	3	0.478983
1040571	A_23_P385322	36832	STAMBPL1	STAM binding protein-like 1	57559	10	0.4784
1023647	A_23_P163227	149624	CKMT1A	creatine kinase, mitochondrial 1A	548596	15	0.478224
1042077	A_23_P17307	34546	C20orf20	chromosome 20 open reading frame 20	55257	20	0.478164
1043330	A_23_P29638	30997	NCKIPSD	NCK interacting protein with SH3 domain	51517	3	0.477861
1034504	A_23_P52147	80734	B3GALNT2	beta-1,3-N-acetylgalactosaminyltransferase 2	148789	1	0.477824
1021675	A_23_P428260	92201	STEAP2	STEAP family member 2, metalloreductase	261729	7	0.477364
1018429	A_23_P68577	28811	RP5-1068E13.3	uncharacterized LOC29075	29075	20	0.477136
1041883	A_23_P131202	34791	HES6	hairy and enhancer of split 6 (Drosophila)	55502	2	0.476396
1030139	CUST_1360_PI416573500	2891	NR3C1	nuclear receptor subfamily 3, group C, member 1 (glucocorticoid receptor)	2908	5	0.476353
1039723	A_23_P211659	41354	CERK	ceramide kinase	64781	22	0.476247
1041705	A_23_P108948	34975	MREG	melanoregulin	55686	2	0.47551
1024039	A_24_P187954	25601	ARMC8	armadillo repeat containing 8	25852	3	0.475475
1033278	A_23_P127522	85573	HYLS1	hydrolethalus syndrome 1	219844	11	0.475276
1020728	A_23_P418785	9374	STXBP5L	syntaxin binding protein 5-like	9515	3	0.475205
1010813	A_24_P702813	9089	XPR1	xenotropic and polytropic retrovirus receptor 1	9213	1	0.47506
1016513	A_24_P273666	2761	GNAS	GNAS complex locus	2778	20	0.474967
1038348	A_23_P87401	57250	GDPD5	glycerophosphodiester phosphodiesterase domain containing 5	81544	11	0.474826
1031090	A_23_P61398	128954	PIM3	pim-3 oncogene	415116	22	0.474059
1016619	A_23_P398637	60292	RG9MTD2	tRNA methyltransferase 10 homolog A (S. cerevisiae)	93587	4	0.473866
1019758	A_23_P355377	36741	SLC12A5	solute carrier family 12 (potassium/chloride transporter), member 5	57468	20	0.473654
1017197	A_23_P211909	5325	PLS1	plastin 1	5357	3	0.473447
1029304	A_23_P345361	80603	C18orf25	chromosome 18 open reading frame 25	147339	18	0.47307
1035087	A_23_P258310	79716	PXDNL	peroxidasin homolog (Drosophila)-like	137902	8	0.473015
1040720	A_23_P67339	36607	RCN3	reticulocalbin 3, EF-hand calcium binding domain	57333	19	0.47268
1031290	CUST_166_PI416573500	124174	OR2L8	olfactory receptor, family 2, subfamily L, member 8	391190	1	0.472133
1057923	A_23_P320705	1412	CRYGD	crystallin, gamma D	1421	2	0.471998
1050152	A_23_P122464	7702	ZNF193	zinc finger protein 193	7746	6	0.471308
1026951	A_32_P517749	6164	RPS6KA3	ribosomal protein S6 kinase, 90kDa, polypeptide 3	6197	X	0.471261
1027698	A_23_P54144	648	BMP4	bone morphogenetic protein 4	652	14	0.471052
1050441	A_23_P132675	7341	UQCRC1	ubiquinol-cytochrome c reductase core protein I	7384	3	0.470364
1044401	A_23_P52738	28696	DCPS	decapping enzyme, scavenger	28960	11	0.470281
1015444	CUST_13461_PI416261804	781	CACNB4	calcium channel, voltage-dependent, beta 4 subunit	785	2	0.470162
1020435	A_23_P302709	9831	NR1D2	nuclear receptor subfamily 1, group D, member 2	9975	3	0.469777
1023487	A_32_P74955	83430	ARID2	AT rich interactive domain 2 (ARID, RFX-like)	196528	12	0.469713
1012011	A_23_P76234	22651	RPH3A	rabphilin 3A homolog (mouse)	22895	12	0.469104
1041735	CUST_4931_PI416261804	34945	INTS8	integrator complex subunit 8	55656	8	0.468999
1046765	A_23_P167040	10796	PDIA5	protein disulfide isomerase family A, member 5	10954	3	0.468122
1059387	A_24_P935103	112	ADCY9	adenylate cyclase 9	115	16	0.467725
1043537	A_23_P82088	30780	NRN1	neuritin 1	51299	6	0.467705
1015941	A_23_P102364	25540	NGEF	neuronal guanine nucleotide exchange factor	25791	2	0.467694
1025596	CUST_383_PI416408490	3742	KCNJ11	potassium inwardly-rectifying channel, subfamily J, member 11	3767	11	0.467311
1012757	CUST_3698_PI416261804	23084	TBC1D30	TBC1 domain family, member 30	23329	12	0.467271
1015896	A_24_P822692	150432	LOC643669	uncharacterized LOC643669	643669	19	0.465385
1054237	A_23_P101950	4165	MDH1	malate dehydrogenase 1, NAD (soluble)	4190	2	0.464896
1022619	A_23_P57347	5084	PCNT	pericentrin	5116	21	0.464783
1012285	A_23_P31376	33965	LRRN3	leucine rich repeat neuronal 3	54674	7	0.464779
1038298	A_23_P323751	57292	FAM83D	family with sequence similarity 83, member D	81610	20	0.464448
1024335	A_23_P106656	762	CA7	carbonic anhydrase VII	766	16	0.464305
1044192	A_23_P379789	29640	ST8SIA5	ST8 alpha-N-acetyl-neuraminide alpha-2,8-sialyltransferase 5	29906	18	0.464056
1044831	A_23_P11764	26271	EIF2C1	eukaryotic translation initiation factor 2C, 1	26523	1	0.463966
1055403	A_23_P202769	3318	DNAJC4	DnaJ (Hsp40) homolog, subfamily C, member 4	3338	11	0.463637
1027298	A_23_P63209	3270	HSD11B1	hydroxysteroid (11-beta) dehydrogenase 1	3290	1	0.463302
1028149	A_23_P419714	78852	BTBD11	BTB (POZ) domain containing 11	121551	12	0.46323
1040674	A_24_P185604	36719	NDRG3	NDRG family member 3	57446	20	0.463071
1035793	A_23_P307525	78886	ANKRD9	ankyrin repeat domain 9	122416	14	0.462749
1049695	A_23_P209288	8391	CUL3	cullin 3	8452	2	0.461033
1012356	A_24_P125690	41505	MRPL34	mitochondrial ribosomal protein L34	64981	19	0.460179
1057392	A_24_P217572	1896	EDNRA	endothelin receptor type A	1909	4	0.459729
1043689	A_23_P30995	30649	CYB5R4	cytochrome b5 reductase 4	51167	6	0.459642
1045735	A_23_P168909	23169	ZFPM2	zinc finger protein, multitype 2	23414	8	0.459057
1043679	A_23_P26895	30656	TUBD1	tubulin, delta 1	51174	17	0.458903
1042577	A_23_P205929	34167	DPP8	dipeptidyl-peptidase 8	54878	15	0.458744
1048158	A_23_P319583	9639	RIMS3	regulating synaptic membrane exocytosis 3	9783	1	0.458564
1054845	A_24_P347319	3722	KCNC2	potassium voltage-gated channel, Shaw-related subfamily, member 2	3747	12	0.45841
1015823	A_23_P11742	119495	WASH3P	WAS protein family homolog 3 pseudogene	374666	15	0.457906
1046418	A_24_P940086	11087	NXPH3	neurexophilin 3	11248	17	0.45789
1024234	A_23_P111981	41847	LYNX1	Ly6/neurotoxin 1	66004	8	0.457786
1058257	A_24_P712350	1114	CHML	choroideremia-like (Rab escort protein 2)	1122	1	0.457284
1026514	CUST_1288_PI416379584	122408	THEMIS	thymocyte selection associated	387357	6	0.456862
1023142	A_23_P162037	403	ARNTL	aryl hydrocarbon receptor nuclear translocator-like	406	11	0.456349
1019391	CUST_11047_PI416261804	59617	FHDC1	FH2 domain containing 1	85462	4	0.45577
1021322	A_24_P785293	23395	SNHG1	small nucleolar RNA host gene 1 (non-protein coding)	23642	11	0.455729
1039991	A_23_P41424	40749	SLC39A8	solute carrier family 39 (zinc transporter), member 8	64116	4	0.455685
1010384	CUST_1109_PI416379584	1000062	AC233723.1	chromosome 17 open reading frame 107	100130311	17	0.455071
1065799	A_24_P315921	182418	PPIEL	peptidylprolyl isomerase E-like pseudogene	728448	1	0.454905
1017336	A_32_P191786	82210	ANKRD24	ankyrin repeat domain 24	170961	19	0.454395
1057341	A_23_P214080	1945	EGR1	early growth response 1	1958	5	0.453536
1057257	A_23_P83266	2006	ENDOG	endonuclease G	2021	9	0.452912
1035837	A_23_P405878	78829	C12orf54	chromosome 12 open reading frame 54	121273	12	0.452867
1043165	A_23_P59349	31176	HECA	headcase homolog (Drosophila)	51696	6	0.452807
1022938	A_23_P68851	58215	KREMEN1	kringle containing transmembrane protein 1	83999	22	0.452551
1035212	A_23_P213959	79561	PPARGC1B	peroxisome proliferator-activated receptor gamma, coactivator 1 beta	133522	5	0.452549
1043520	CUST_14239_PI416261804	30793	SLC25A37	solute carrier family 25 (mitochondrial iron transporter), member 37	51312	8	0.452338
1057313	CUST_4516_PI416261804	1959	EIF4A2	eukaryotic translation initiation factor 4A2	1974	3	0.452289
1052730	A_23_P25019	5525	PRIM1	primase, DNA, polypeptide 1 (49kDa)	5557	12	0.452202
1032906	A_23_P49009	90198	LPCAT4	lysophosphatidylcholine acyltransferase 4	254531	15	0.452186
1027514	A_24_P323941	83548	FAM209A	family with sequence similarity 209, member A	200232	20	0.451467
1038776	A_23_P251043	55755	C20orf39	synapse differentiation inducing 1	79953	20	0.451241
1055095	CUST_13738_PI416261804	3531	IL1RAP	interleukin 1 receptor accessory protein	3556	3	0.450785
1018648	A_24_P227211	41400	KLC2	kinesin light chain 2	64837	11	0.450731
1045799	A_23_P150852	23099	ESYT1	extended synaptotagmin-like protein 1	23344	12	0.450511
1045173	A_24_P403734	25695	ZNF385A	zinc finger protein 385A	25946	12	0.450376
1058065	A_23_P1331	1296	COL13A1	collagen, type XIII, alpha 1	1305	10	0.450308
1040284	CUST_1145_PI416261804	37644	ENPP5	ectonucleotide pyrophosphatase/phosphodiesterase 5 (putative)	59084	6	0.4499
1038383	A_24_P69439	56745	SLC25A32	solute carrier family 25 (mitochondrial folate carrier) , member 32	81034	8	0.44977
1045646	A_23_P215931	23239	LEPROTL1	leptin receptor overlapping transcript-like 1	23484	8	0.449624
1010876	CUST_15_PI416558187	5147	PENK	proenkephalin	5179	8	0.449272
1026885	CUST_1601_PI416261804	36435	TRIM54	tripartite motif containing 54	57159	2	0.449265
1050058	A_23_P350045	7859	REEP5	receptor accessory protein 5	7905	5	0.449211
1043498	A_23_P152082	30813	SPTBN5	spectrin, beta, non-erythrocytic 5	51332	15	0.448645
1020695	A_23_P134008	59202	USP45	ubiquitin specific peptidase 45	85015	6	0.448235
1016308	A_24_P284805	1002679	LOC100287291	hypothetical protein LOC100287291	100287291	22	0.448059
1024187	A_24_P174613	34583	FBXW7	F-box and WD repeat domain containing 7, E3 ubiquitin protein ligase	55294	4	0.447853
1038052	A_23_P163711	57965	FAM57B	family with sequence similarity 57, member B	83723	16	0.447035
1020362	A_23_P99076	5523	PRH2	proline-rich protein HaeIII subfamily 2	5555	12	0.447007
1033888	A_23_P405175	81616	C1orf71	consortin, connexin sorting protein	163882	1	0.446623
1059001	A_23_P27472	475	ATP1A3	ATPase, Na+/K+ transporting, alpha 3 polypeptide	478	19	0.44648
1033632	A_23_P257457	83383	SDR16C5	short chain dehydrogenase/reductase family 16C, member 5	195814	8	0.446258
1023966	CUST_12442_PI416261804	34501	BBS7	Bardet-Biedl syndrome 7	55212	4	0.445948
1012432	A_32_P95729	34504	FANCI	Fanconi anemia, complementation group I	55215	15	0.445359
1028072	A_24_P396720	5468	PPP1CB	protein phosphatase 1, catalytic subunit, beta isozyme	5500	2	0.445183
1041430	A_23_P130677	35195	AC011472.2	chromosome 19 open reading frame 80	55908	19	0.444682
1046144	A_23_P24129	22698	DKK1	dickkopf 1 homolog (Xenopus laevis)	22943	10	0.444547
1019887	A_23_P111206	2273	FKBP5	FK506 binding protein 5	2289	6	0.444189
1029271	A_23_P3956	77613	C1QTNF1	C1q and tumor necrosis factor related protein 1	114897	17	0.443768
1048012	A_23_P75038	9793	DCLRE1A	DNA cross-link repair 1A	9937	10	0.443395
1047869	A_23_P91487	9924	RWDD2B	RWD domain containing 2B	10069	21	0.443102
1020093	A_23_P3371	5891	RASGRF1	Ras protein-specific guanine nucleotide-releasing factor 1	5923	15	0.442981
1058996	A_32_P4647	478	ATP1B1	ATPase, Na+/K+ transporting, beta 1 polypeptide	481	1	0.442477
1055211	A_23_P63681	3396	IDE	insulin-degrading enzyme	3416	10	0.442428
1011184	A_24_P100387	2694	GK	glycerol kinase	2710	X	0.442046
1017342	A_23_P90732	25702	PNKD	paroxysmal nonkinesigenic dyskinesia	25953	2	0.441904
1033316	A_23_P300220	85537	YPEL4	yippee-like 4 (Drosophila)	219539	11	0.441508
1014887	A_24_P942805	94104	PGP	phosphoglycolate phosphatase	283871	16	0.44113
1043560	A_23_P363968	30760	C1RL	complement component 1, r subcomponent-like	51279	12	0.441107
1039968	A_24_P224526	40782	C17orf75	chromosome 17 open reading frame 75	64149	17	0.440968
1017628	A_23_P326319	59823	C16orf45	chromosome 16 open reading frame 45	89927	16	0.440876
1052418	A_23_P121064	5774	PTX3	pentraxin 3, long	5806	3	0.440459
1017081	A_23_P151405	26333	CKAP2	cytoskeleton associated protein 2	26586	13	0.440438
1044261	A_23_P338479	28861	CD274	CD274 molecule	29126	9	0.440002
1053546	A_23_P88904	4882	NTHL1	nth endonuclease III-like 1 (E. coli)	4913	16	0.439857
1027217	A_23_P416894	33396	PION	pigeon homolog (Drosophila)	54103	7	0.439434
1018588	A_23_P79426	31199	CAB39	calcium binding protein 39	51719	2	0.439288
1051340	A_23_P165657	6538	SLC20A1	solute carrier family 20 (phosphate transporter), member 1	6574	2	0.43888
1031862	A_32_P196193	110143	PAQR9	progestin and adipoQ receptor family member IX	344838	3	0.438781
1037132	A_23_P414273	59214	C5ORF62	chromosome 5 open reading frame 62	85027	5	0.438722
1038697	A_23_P420442	55833	SEMA6D	sema domain, transmembrane domain (TM), and cytoplasmic domain, (semaphorin) 6D	80031	15	0.438618
1030492	CUST_7167_PI416261804	122738	C12orf68	chromosome 12 open reading frame 68	387856	12	0.437882
1051429	A_24_P71373	6512	SLC9A1	solute carrier family 9, subfamily A (NHE1, cation proton antiporter 1), member 1	6548	1	0.437517
1021075	A_24_P18137	4721	NEFL	neurofilament, light polypeptide	4747	8	0.437031
1043300	A_23_P345065	31020	SCLY	selenocysteine lyase	51540	2	0.43697
1037087	A_23_P80008	59536	MYLK2	myosin light chain kinase 2	85366	20	0.436954
1045732	A_23_P124988	23170	KCNH4	potassium voltage-gated channel, subfamily H (eag-related), member 4	23415	17	0.43677
1023119	CUST_12516_PI416261804	36855	KCNT1	potassium channel, subfamily T, member 1	57582	9	0.436713
1056365	A_24_P277657	2749	GMPR	guanosine monophosphate reductase	2766	6	0.436693
1039094	A_23_P28590	55478	FASTKD1	FAST kinase domains 1	79675	2	0.436601
1042472	A_23_P47497	34237	MRPL16	mitochondrial ribosomal protein L16	54948	11	0.435623
1022529	A_24_P77364	123221	BOLA3	bolA homolog 3 (E. coli)	388962	2	0.435536
1043495	A_23_P92929	30815	PRR16	proline rich 16	51334	5	0.435334
1059351	A_23_P138706	147	ADRA2A	adrenoceptor alpha 2A	150	10	0.435321
1035671	CUST_692_PI416379584	79030	TMEM132E	transmembrane protein 132E	124842	17	0.435178
1011552	A_32_P194779	126349	ZBTB34	zinc finger and BTB domain containing 34	403341	9	0.435121
1020270	A_23_P408285	80348	PRICKLE1	prickle homolog 1 (Drosophila)	144165	12	0.434531
1015028	A_23_P43786	59722	LMLN	leishmanolysin-like (metallopeptidase M8 family)	89782	3	0.434436
1019077	A_23_P156996	181788	LOC728743	zinc finger protein pseudogene	728743	7	0.434311
1019450	A_23_P88439	78937	TC2N	tandem C2 domains, nuclear	123036	14	0.433918
1036309	A_23_P92614	76669	HELQ	helicase, POLQ-like	113510	4	0.433605
1041034	A_23_P250122	36254	FAM20C	family with sequence similarity 20, member C	56975	7	0.43309
1051636	A_23_P148297	6415	SH3BGRL	SH3 domain binding glutamic acid-rich protein like	6451	X	0.433077
1027148	A_23_P378364	5067	PCDH7	protocadherin 7	5099	4	0.432879
1044320	A_23_P94174	28824	MRPL15	mitochondrial ribosomal protein L15	29088	8	0.432862
1017182	A_24_P58620	36749	GRAMD1B	GRAM domain containing 1B	57476	11	0.432533
1047359	A_23_P57547	10331	SLC25A17	solute carrier family 25 (mitochondrial carrier; peroxisomal membrane protein, 34kDa), member 17	10478	22	0.432336
1025718	A_32_P220519	22750	CEP152	centrosomal protein 152kDa	22995	15	0.432029
1044642	CUST_7979_PI416261804	26869	INPP5J	inositol polyphosphate-5-phosphatase J	27124	22	0.431993
1047742	A_23_P300714	10029	SORBS3	sorbin and SH3 domain containing 3	10174	8	0.431895
1025549	A_23_P88033	2244	FGF14	fibroblast growth factor 14	2259	13	0.431802
1017071	A_23_P98483	37300	ZBED5	zinc finger, BED-type containing 5	58486	11	0.430903
1028296	A_32_P205637	58812	PARD6B	par-6 partitioning defective 6 homolog beta (C. elegans)	84612	20	0.430769
1017660	A_23_P258194	80861	AIFM3	apoptosis-inducing factor, mitochondrion-associated, 3	150209	22	0.43059
1038730	A_23_P200260	55805	PCNXL2	pecanex-like 2 (Drosophila)	80003	1	0.430544
1039632	A_23_P252536	41473	MRPS26	mitochondrial ribosomal protein S26	64949	20	0.430323
1027213	A_24_P171268	57835	RASSF5	Ras association (RalGDS/AF-6) domain family member 5	83593	1	0.430166
1023682	CUST_1259_PI416379584	22610	NTNG1	netrin G1	22854	1	0.430108
1021934	CUST_5915_PI416261804	34232	DNAJC28	DnaJ (Hsp40) homolog, subfamily C, member 28	54943	21	0.429829
1030707	A_23_P143446	33441	MRPL39	mitochondrial ribosomal protein L39	54148	21	0.429707
1045442	A_23_P253542	23429	SMPX	small muscle protein, X-linked	23676	X	0.429684
1016010	A_23_P17663	4573	MX1	myxovirus (influenza virus) resistance 1, interferon-inducible protein p78 (mouse)	4599	21	0.429291
1069993	A_23_P401238	23014	DDHD2	DDHD domain containing 2	23259	8	0.428943
1037396	A_23_P255331	58905	C4orf49	mitochondria-localized glutamic acid-rich protein	84709	4	0.428913
1017669	A_23_P327605	58636	GPR123	G protein-coupled receptor 123	84435	10	0.428548
1016204	A_32_P122793	80874	MORC2-AS1	MORC2 antisense RNA 1 (non-protein coding)	150291	22	0.427557
1030881	A_23_P424878	56502	AC084125.1	Rho GTPase activating protein 39	80728	8	0.427451
1029820	A_24_P243741	32934	ADAM22	ADAM metallopeptidase domain 22	53616	7	0.42738
1010425	CUST_554_PI416379584	110405	LNP1	leukemia NUP98 fusion partner 1	348801	3	0.42733
1070345	A_32_P141013	133294	IQSEC3	IQ motif and Sec7 domain 3	440073	12	0.42714
1038613	A_23_P320250	55980	MYO19	myosin XIX	80179	17	0.427138
1058077	A_23_P144071	1285	COL7A1	collagen, type VII, alpha 1	1294	3	0.426868
1037322	A_23_P58579	59041	TRIM52	tripartite motif containing 52	84851	5	0.426798
1025000	A_23_P257924	2099	ETS2	v-ets erythroblastosis virus E26 oncogene homolog 2 (avian)	2114	21	0.426646
1035187	A_23_P404091	79594	GRPEL2	GrpE-like 2, mitochondrial (E. coli)	134266	5	0.426325
1020039	CUST_503_PI416379584	124038	ONECUT3	one cut homeobox 3	390874	19	0.425891
1050325	A_23_P120845	7451	XBP1	X-box binding protein 1	7494	22	0.425699
1041670	CUST_8676_PI416261804	35000	FAR2	fatty acyl CoA reductase 2	55711	12	0.425656
1010480	A_32_P81674	81300	RP11-403C10.2	long intergenic non-protein coding RNA 599	157627	8	0.425601
1047615	A_23_P111737	10122	RAMP3	receptor (G protein-coupled) activity modifying protein 3	10268	7	0.42549
1035976	A_23_P201376	78473	SSX2IP	synovial sarcoma, X breakpoint 2 interacting protein	117178	1	0.425358
1017632	A_23_P300826	85772	C6orf136	chromosome 6 open reading frame 136	221545	6	0.425105
1042319	A_23_P121386	34370	IFT57	intraflagellar transport 57 homolog (Chlamydomonas)	55081	3	0.424805
1016112	A_23_P408376	91995	HSPA12A	heat shock 70kDa protein 12A	259217	10	0.424627
1018483	A_23_P24192	22978	RRP12	ribosomal RNA processing 12 homolog (S. cerevisiae)	23223	10	0.424579
1032030	A_32_P359110	109679	KLHL17	kelch-like 17 (Drosophila)	339451	1	0.424357
1047412	A_23_P19192	10287	LYPLA1	lysophospholipase I	10434	8	0.424008
1048572	A_23_P171074	9315	ITM2A	integral membrane protein 2A	9452	X	0.423728
1016457	A_23_P429998	2338	FOSB	FBJ murine osteosarcoma viral oncogene homolog B	2354	19	0.423599
1049206	A_23_P102508	8805	SLC5A6	solute carrier family 5 (sodium-dependent vitamin transporter), member 6	8884	2	0.423316
1057054	A_23_P65678	2185	FBN1	fibrillin 1	2200	15	0.423273
1022115	A_23_P359897	56624	JHDM1D	jumonji C domain containing histone demethylase 1 homolog D (S. cerevisiae)	80853	7	0.422886
1041561	A_23_P166826	35091	DCP1A	DCP1 decapping enzyme homolog A (S. cerevisiae)	55802	3	0.422867
1053675	A_23_P127584	4806	NNMT	nicotinamide N-methyltransferase	4837	11	0.422433
1039402	CUST_4617_PI416261804	54898	ASPSCR1	alveolar soft part sarcoma chromosome region, candidate 1	79058	17	0.421674
1051424	A_23_P129433	6517	SLC9A5	solute carrier family 9, subfamily A (NHE5, cation proton antiporter 5), member 5	6553	16	0.42132
1029384	A_23_P123125	57847	CCM2	cerebral cavernous malformation 2	83605	7	0.421295
1032422	A_23_P370786	94328	OR2L13	olfactory receptor, family 2, subfamily L, member 13	284521	1	0.421284
1044674	A_23_P309850	26824	RPUSD2	RNA pseudouridylate synthase domain containing 2	27079	15	0.420759
1021201	A_23_P76245	6299	SCN8A	sodium channel, voltage gated, type VIII, alpha subunit	6334	12	0.420685
1011350	A_32_P212897	80827	LOC149837	uncharacterized LOC149837	149837	20	0.420525
1025817	A_23_P334308	23036	MTUS2	microtubule associated tumor suppressor candidate 2	23281	13	0.420428
1039266	A_23_P139500	55201	BHLHE41	basic helix-loop-helix family, member e41	79365	12	0.420218
1070364	A_23_P75362	126202	AC068580.3	interferon induced transmembrane protein 10	402778	11	0.419778
1046577	A_23_P420551	10954	CIT	citron (rho-interacting, serine/threonine kinase 21)	11113	12	0.419761
1029392	A_23_P206059	8935	PRC1	protein regulator of cytokinesis 1	9055	15	0.419639
1034702	A_24_P224342	80493	TTBK2	tau tubulin kinase 2	146057	15	0.419353
1059401	A_24_P577694	104	ADCY1	adenylate cyclase 1 (brain)	107	7	0.419096
1030711	A_32_P210642	30644	EGFL7	EGF-like-domain, multiple 7	51162	9	0.418924
1047281	A_23_P87752	10389	LEPREL2	leprecan-like 2	10536	12	0.418879
1024407	A_24_P38951	59147	RELT	RELT tumor necrosis factor receptor	84957	11	0.418806
1025988	A_23_P8981	6730	STAR	steroidogenic acute regulatory protein	6770	8	0.418803
1045409	A_23_P99802	23521	FLRT2	fibronectin leucine rich transmembrane protein 2	23768	14	0.418502
1052199	A_23_P51587	5968	RGS7	regulator of G-protein signaling 7	6000	1	0.418286
1030978	A_23_P120933	465	ATF4	activating transcription factor 4 (tax-responsive enhancer element B67)	468	22	0.417737
1035258	A_24_P137563	79513	SCLT1	sodium channel and clathrin linker 1	132320	4	0.417603
1025540	A_23_P64058	10089	RASGRP2	RAS guanyl releasing protein 2 (calcium and DAG-regulated)	10235	11	0.417598
1048043	A_32_P133840	9767	TMCC2	transmembrane and coiled-coil domain family 2	9911	1	0.417377
1049697	A_23_P168062	8388	DHX16	DEAH (Asp-Glu-Ala-His) box polypeptide 16	8449	6	0.41713
1018574	A_23_P360268	81408	LOC158696	uncharacterized LOC158696	158696	X	0.417028
1049324	A_23_P55990	8700	NAPA	N-ethylmaleimide-sensitive factor attachment protein, alpha	8775	19	0.416919
1019321	A_32_P123	92285	SLC25A5P1	solute carrier family 25 (mitochondrial carrier; adenine nucleotide translocator), member 5 pseudogene 1	266623	22	0.416807
1023084	A_24_P356373	58474	HAGHL	hydroxyacylglutathione hydrolase-like	84264	16	0.416391
1048552	A_23_P14343	9332	AKAP6	A kinase (PRKA) anchor protein 6	9472	14	0.416129
1044871	A_24_P364087	26045	SERGEF	secretion regulating guanine nucleotide exchange factor	26297	11	0.416097
1041690	A_23_P111860	34987	RADIL	Ras association and DIL domains	55698	7	0.415934
1017433	A_23_P10194	26218	SEZ6L2	seizure related 6 homolog (mouse)-like 2	26470	16	0.415803
1063432	A_23_P343865	80901	AC017096.1	SATB2 antisense RNA 1 (non-protein coding)	150538	2	0.415604
1053429	A_23_P103756	4984	OVGP1	oviductal glycoprotein 1, 120kDa	5016	1	0.415586
1040275	A_23_P204630	37701	NTN4	netrin 4	59277	12	0.415302
1043115	A_23_P54736	31244	GNG13	guanine nucleotide binding protein (G protein), gamma 13	51764	16	0.415292
1030428	CUST_9566_PI416261804	4565	TRIM37	tripartite motif containing 37	4591	17	0.415127
1033893	A_32_P51237	81612	KANK4	KN motif and ankyrin repeat domains 4	163782	1	0.414945
1025465	A_24_P693986	123060	TRNP1	TMF1-regulated nuclear protein 1	388610	1	0.414888
1035822	CUST_9829_PI416261804	78846	HIST4H4	histone cluster 4, H4	121504	12	0.414772
1046716	A_23_P99260	10830	METAP2	methionyl aminopeptidase 2	10988	12	0.414615
1051451	A_24_P46093	6497	SLC6A6	solute carrier family 6 (neurotransmitter transporter, taurine), member 6	6533	3	0.414134
1048657	A_32_P98511	9242	COX5A	cytochrome c oxidase subunit Va	9377	15	0.414119
1022662	CUST_6930_PI416261804	9357	SLC4A8	solute carrier family 4, sodium bicarbonate cotransporter, member 8	9498	12	0.413735
1045214	A_23_P98532	25670	ZDHHC5	zinc finger, DHHC-type containing 5	25921	11	0.413286
1029117	A_23_P126844	8647	TNFRSF25	tumor necrosis factor receptor superfamily, member 25	8718	1	0.412943
1043088	A_24_P402588	32815	BCL11A	B-cell CLL/lymphoma 11A (zinc finger protein)	53335	2	0.412941
1029677	CUST_667_PI416379584	110054	MYBPHL	myosin binding protein H-like	343263	1	0.412778
1048237	A_24_P252310	9571	FAM131B	family with sequence similarity 131, member B	9715	7	0.412269
1041703	A_23_P80389	34976	TRMU	tRNA 5-methylaminomethyl-2-thiouridylate methyltransferase	55687	22	0.412132
1052837	A_24_P252130	5435	PPARD	peroxisome proliferator-activated receptor delta	5467	6	0.411435
1038069	A_23_P257176	57939	SLC4A9	solute carrier family 4, sodium bicarbonate cotransporter, member 9	83697	5	0.411217
1017566	A_23_P152038	77515	TUBGCP5	tubulin, gamma complex associated protein 5	114791	15	0.410588
1040086	CUST_159_PI416261804	40582	C20orf177	family with sequence similarity 217, member B	63939	20	0.410514
1045285	A_23_P356616	25590	ABTB2	ankyrin repeat and BTB (POZ) domain containing 2	25841	11	0.410314
1055205	A_23_P140668	3399	IDH3A	isocitrate dehydrogenase 3 (NAD+) alpha	3419	15	0.410293
1016349	A_24_P787889	158940	TMEM191C	transmembrane protein 191C	645426	22	0.40966
1043484	A_23_P27827	30822	ZBTB7A	zinc finger and BTB domain containing 7A	51341	19	0.40955
1020827	A_24_P351420	30785	ZDHHC3	zinc finger, DHHC-type containing 3	51304	3	0.409037
1022254	A_23_P57760	60176	ACPL2	acid phosphatase-like 2	92370	3	0.408391
1033995	CUST_12347_PI416261804	81514	STRC	stereocilin	161497	15	0.408293
1011832	CUST_6560_PI416261804	58472	PSMG3	proteasome (prosome, macropain) assembly chaperone 3	84262	7	0.408127
1045049	A_23_P367026	25839	ABHD12	abhydrolase domain containing 12	26090	20	0.408021
1049767	A_23_P361405	8314	HYAL3	hyaluronoglucosaminidase 3	8372	3	0.407894
1015675	A_23_P166336	58432	TMEM191A	transmembrane protein 191A (pseudogene)	84222	22	0.407695
1012918	A_32_P167239	79593	AFAP1L1	actin filament associated protein 1-like 1	134265	5	0.407138
1011164	A_24_P85258	59608	C1orf222	KIAA1751	85452	1	0.406748
1020844	A_23_P201605	81599	DENND1B	DENN/MADD domain containing 1B	163486	1	0.406544
1033337	A_23_P167640	83789	SLC36A1	solute carrier family 36 (proton/amino acid symporter), member 1	206358	5	0.406532
1031435	CUST_7135_PI416261804	123015	KRTDAP	keratinocyte differentiation-associated protein	388533	19	0.406228
1037230	A_23_P107855	59112	FIZ1	FLT3-interacting zinc finger 1	84922	19	0.40621
1054099	A_24_P116535	4298	MMP15	matrix metallopeptidase 15 (membrane-inserted)	4324	16	0.40591
1027141	A_23_P357104	306	ANXA6	annexin A6	309	5	0.405849
1035382	A_23_P56787	79385	CNTNAP5	contactin associated protein-like 5	129684	2	0.405085
1053063	CUST_16606_PI416261804	5259	PIK3CB	phosphoinositide-3-kinase, catalytic, beta polypeptide	5291	3	0.404889
1050883	A_23_P80974	6957	TDO2	tryptophan 2,3-dioxygenase	6999	4	0.404425
1049125	CUST_16514_PI416261804	8875	USP13	ubiquitin specific peptidase 13 (isopeptidase T-3)	8975	3	0.404155
1032530	CUST_6260_PI416261804	94132	FADS6	fatty acid desaturase domain family, member 6	283985	17	0.404142
1065762	A_32_P196036	159171	RP11-206L10.11	uncharacterized LOC643837	643837	1	0.40403
1045082	A_23_P4551	25789	SETBP1	SET binding protein 1	26040	18	0.403953
1041064	A_23_P405148	36226	MFF	mitochondrial fission factor	56947	2	0.403693
1040327	A_23_P120667	37308	JAM2	junctional adhesion molecule 2	58494	21	0.403376
1049892	A_23_P11262	8210	F8A1	coagulation factor VIII-associated 1	8263	X	0.403182
1029815	A_23_P215525	25780	OSBPL3	oxysterol binding protein-like 3	26031	7	0.403007
1015982	A_23_P78479	23373	ZIM2	zinc finger, imprinted 2	23619	19	0.402966
1053877	A_23_P125705	4648	NAP1L2	nucleosome assembly protein 1-like 2	4674	X	0.402547
1053668	A_23_P502464	4812	NOS2	nitric oxide synthase 2, inducible	4843	17	0.401749
1035256	A_23_P408195	79515	TMEM155	transmembrane protein 155	132332	4	0.401697
1058816	A_23_P71148	641	BLVRA	biliverdin reductase A	644	7	0.401461
1041342	A_23_P7397	35409	PCDHB10	protocadherin beta 10	56126	5	0.401316
1068079	CUST_3405_PI416261804	169833	RNF208	ring finger protein 208	727800	9	0.401138
1048040	A_23_P26854	9768	AC005277.1	Rho GTPase activating protein 44	9912	17	0.400997
1016524	CUST_11865_PI416261804	94739	SEPT7L	septin 7-like	285961	10	0.400674
1048414	CUST_7177_PI416261804	9434	SPAG6	sperm associated antigen 6	9576	10	0.400654
1048420	A_23_P420873	9430	NR1D1	nuclear receptor subfamily 1, group D, member 1	9572	17	0.400316
1055788	A_23_P70448	3007	HIST1H1A	histone cluster 1, H1a	3024	6	0.399906
1057068	A_23_P56746	2176	FAP	fibroblast activation protein, alpha	2191	2	0.399863
1015872	A_24_P359295	83775	LINC00116	long intergenic non-protein coding RNA 116	205251	2	0.399535
1048351	A_23_P37005	9473	MTRF1	mitochondrial translational release factor 1	9617	13	0.399076
1033981	A_23_P420334	81525	PGBD4	piggyBac transposable element derived 4	161779	15	0.399026
1030152	A_23_P90311	80674	TICAM1	toll-like receptor adaptor molecule 1	148022	19	0.398874
1053841	A_23_P145777	4671	NDUFA4	NADH dehydrogenase (ubiquinone) 1 alpha subcomplex, 4, 9kDa	4697	7	0.398662
1025231	A_32_P194246	23029	CLEC16A	C-type lectin domain family 16, member A	23274	16	0.398644
1050449	A_23_P67332	7333	NR1H2	nuclear receptor subfamily 1, group H, member 2	7376	19	0.398583
1041618	A_24_P94722	35040	TMEM184C	transmembrane protein 184C	55751	4	0.398553
1060599	A_23_P108394	2166	ACSL3	acyl-CoA synthetase long-chain family member 3	2181	2	0.398535
1052856	A_24_P131293	5421	POU3F1	POU class 3 homeobox 1	5453	1	0.398109
1040009	CUST_62_PI416383280	40734	LRRC4	leucine rich repeat containing 4	64101	7	0.397867
1034717	A_23_P423482	80461	FAM81A	family with sequence similarity 81, member A	145773	15	0.397502
1017497	A_23_P151232	60163	TMEM132C	transmembrane protein 132C	92293	12	0.397463
1040996	A_23_P88781	36297	CIAPIN1	cytokine induced apoptosis inhibitor 1	57019	16	0.396593
1017910	A_24_P100996	83758	ANO5	anoctamin 5	203859	11	0.396236
1020024	A_23_P79622	31141	FKBP7	FK506 binding protein 7	51661	2	0.396143
1045995	A_23_P4536	22891	EPB41L3	erythrocyte membrane protein band 4.1-like 3	23136	18	0.395926
1015527	CUST_2869_PI416261804	90349	LOC256374	peptidylprolyl isomerase A (cyclophilin A) pseudogene	256374	3	0.395685
1046502	A_23_P169249	11022	SLC2A6	solute carrier family 2 (facilitated glucose transporter), member 6	11182	9	0.395548
1048302	A_23_P26674	9521	KIAA0430	KIAA0430	9665	16	0.395245
1012531	A_24_P271149	126118	IGLON5	IgLON family member 5	402665	19	0.395061
1044680	A_23_P168610	26820	TSPAN13	tetraspanin 13	27075	7	0.394773
1030202	A_32_P178945	34721	YOD1	YOD1 OTU deubiquinating enzyme 1 homolog (S. cerevisiae)	55432	1	0.394479
1021922	A_24_P484797	81058	CIDECP	cell death-inducing DFFA-like effector c pseudogene	152302	3	0.394425
1057157	A_23_P105264	2105	ETV6	ets variant 6	2120	12	0.394143
1012694	CUST_9516_PI416261804	33768	PLEKHA5	pleckstrin homology domain containing, family A member 5	54477	12	0.394015
1046077	A_23_P48387	22802	PDS5B	PDS5, regulator of cohesion maintenance, homolog B (S. cerevisiae)	23047	13	0.393952
1042688	A_23_P153529	34084	TRPM4	transient receptor potential cation channel, subfamily M, member 4	54795	19	0.393728
1048188	CUST_2683_PI416261804	9609	ZSCAN12	zinc finger and SCAN domain containing 12	9753	6	0.393153
1024460	A_23_P80278	9670	SFI1	Sfi1 homolog, spindle assembly associated (yeast)	9814	22	0.392998
1055126	CUST_11735_PI416261804	3469	IGFBP6	insulin-like growth factor binding protein 6	3489	12	0.3925
1047394	A_23_P48237	10298	MCRS1	microspherule protein 1	10445	12	0.392124
1056383	CUST_10014_PI416261804	2726	GLRB	glycine receptor, beta	2743	4	0.391785
1070128	A_24_P920730	94197	GDPD1	glycerophosphodiester phosphodiesterase domain containing 1	284161	17	0.391555
1043861	CUST_4863_PI416261804	30511	VPS36	vacuolar protein sorting 36 homolog (S. cerevisiae)	51028	13	0.391488
1023752	A_23_P302914	37005	ZFYVE28	zinc finger, FYVE domain containing 28	57732	4	0.391417
1025477	A_23_P34700	7096	TNNT2	troponin T type 2 (cardiac)	7139	1	0.391326
1039942	A_23_P45940	40849	TFB2M	transcription factor B2, mitochondrial	64216	1	0.391156
1044349	A_32_P4403	28771	C16orf72	chromosome 16 open reading frame 72	29035	16	0.391015
1046107	A_23_P64743	22767	STK38L	serine/threonine kinase 38 like	23012	12	0.390995
1034373	A_32_P196438	80949	ZNF385B	zinc finger protein 385B	151126	2	0.390562
1039390	CUST_10772_PI416261804	54915	DSCC1	defective in sister chromatid cohesion 1 homolog (S. cerevisiae)	79075	8	0.390535
1055471	A_23_P142125	3250	HRC	histidine rich calcium binding protein	3270	19	0.390374
1024497	A_23_P99853	35487	KIAA1370	family with sequence similarity 214, member A	56204	15	0.390371
1046871	A_23_P252362	10726	MRPS30	mitochondrial ribosomal protein S30	10884	5	0.38965
1016250	A_32_P160972	37341	C6orf115	ABRA C-terminal like	58527	6	0.389409
1011101	A_32_P71113	94825	SCAI	suppressor of cancer cell invasion	286205	9	0.389316
1041531	A_23_P347070	35112	PAG1	phosphoprotein associated with glycosphingolipid microdomains 1	55824	8	0.389207
1037047	A_23_P417951	59609	AP003115.1	TSPY-like 5	85453	8	0.389151
1055881	A_23_P109427	2936	GSTT2	glutathione S-transferase theta 2	2953	22	0.389081
1025255	CUST_9640_PI416261804	149596	ASPDH	aspartate dehydrogenase domain containing	554235	19	0.38899
1039047	A_23_P69362	55517	CCDC51	coiled-coil domain containing 51	79714	3	0.388677
1058040	A_23_P51069	1320	COX5B	cytochrome c oxidase subunit Vb	1329	2	0.388641
1013567	A_24_P337746	27087	KCTD7	RAB guanine nucleotide exchange factor (GEF) 1	27342	7	0.388413
1056402	A_23_P45475	2701	GLA	galactosidase, alpha	2717	X	0.388404
1042305	A_23_P71415	34382	WDYHV1	WDYHV motif containing 1	55093	8	0.388256
1070278	A_23_P61886	9953	TSPAN5	tetraspanin 5	10098	4	0.388202
1018279	A_23_P37265	35034	MUDENG	adaptor-related protein complex 5, mu 1 subunit	55745	14	0.388053
1043939	A_23_P64888	30326	TAS2R10	taste receptor, type 2, member 10	50839	12	0.387686
1026773	A_24_P328492	9511	SOCS5	suppressor of cytokine signaling 5	9655	2	0.387643
1052319	A_23_P16733	5867	RALB	v-ral simian leukemia viral oncogene homolog B (ras related; GTP binding protein)	5899	2	0.387199
1031114	A_32_P150856	128233	LOC407835	mitogen-activated protein kinase kinase 2 pseudogene	407835	7	0.387129
1036385	A_23_P15402	76593	SAT2	spermidine/spermine N1-acetyltransferase family member 2	112483	17	0.387107
1053481	A_23_P60488	4926	ODF2	outer dense fiber of sperm tails 2	4957	9	0.386895
1032475	A_23_P375476	94237	ZADH2	zinc binding alcohol dehydrogenase domain containing 2	284273	18	0.386692
1023322	A_23_P117298	2140	F7	coagulation factor VII (serum prothrombin conversion accelerator)	2155	13	0.386319
1040561	A_23_P137470	36841	SIPA1L2	signal-induced proliferation-associated 1 like 2	57568	1	0.386154
1022781	A_23_P108751	2259	FHL2	four and a half LIM domains 2	2274	2	0.385862
1057808	A_23_P20980	1526	CYC1	cytochrome c-1	1537	8	0.385818
1048322	A_23_P24843	9501	MICAL2	microtubule associated monoxygenase, calponin and LIM domain containing 2	9645	11	0.385734
1044380	CUST_1514_PI416261804	28714	TMEM14A	transmembrane protein 14A	28978	6	0.385523
1017232	A_24_P240166	59846	PHLDB2	pleckstrin homology-like domain, family B, member 2	90102	3	0.385498
1056335	A_23_P76350	2767	GNB3	guanine nucleotide binding protein (G protein), beta polypeptide 3	2784	12	0.385096
1056472	A_23_P77328	2628	GCHFR	GTP cyclohydrolase I feedback regulator	2644	15	0.384807
1050470	A_23_P313389	7314	UGCG	UDP-glucose ceramide glucosyltransferase	7357	9	0.384776
1047854	A_23_P314145	9945	UST	uronyl-2-sulfotransferase	10090	6	0.384721
1023973	CUST_426_PI416261804	85871	NKAPL	NFKB activating protein-like	222698	6	0.384678
1021170	CUST_15136_PI416261804	10697	HPSE	heparanase	10855	4	0.384506
1044996	A_23_P90211	25894	IRF2BP1	interferon regulatory factor 2 binding protein 1	26145	19	0.384286
1010744	A_24_P921823	6894	TCF7L2	transcription factor 7-like 2 (T-cell specific, HMG-box)	6934	10	0.384017
1051981	A_23_P50807	6151	MRPS12	mitochondrial ribosomal protein S12	6183	19	0.383888
1023811	A_23_P352932	77539	SORCS1	sortilin-related VPS10 domain containing receptor 1	114815	10	0.383878
1053174	A_23_P70020	5169	PFDN1	prefoldin subunit 1	5201	5	0.383842
1054953	A_24_P225679	3642	IRS1	insulin receptor substrate 1	3667	2	0.383803
1016611	A_23_P12010	30575	C1orf66	ribosomal RNA adenine dimethylase domain containing 1	51093	1	0.383448
1054611	A_23_P30547	3912	LCP2	lymphocyte cytosolic protein 2 (SH2 domain containing leukocyte protein of 76kDa)	3937	5	0.383112
1028188	A_23_P500861	23100	SYNE1	spectrin repeat containing, nuclear envelope 1	23345	6	0.383106
1015883	A_32_P187704	1002569	LOC100127998	hypothetical LOC100127998	100127998	8	0.382914
1044200	A_23_P348298	29635	SAC3D1	SAC3 domain containing 1	29901	11	0.382909
1031343	A_24_P383450	123587	IER5L	immediate early response 5-like	389792	9	0.382876
1049182	A_24_P406830	8819	MTMR2	myotubularin related protein 2	8898	11	0.382802
1038785	CUST_9108_PI416261804	55746	L2HGDH	L-2-hydroxyglutarate dehydrogenase	79944	14	0.382687
1010883	A_32_P170003	25895	TRAF3IP1	TNF receptor-associated factor 3 interacting protein 1	26146	2	0.382669
1053023	A_23_P77502	5278	PKD1	polycystic kidney disease 1 (autosomal dominant)	5310	16	0.38262
1047471	A_23_P117694	10244	CORO2B	coronin, actin binding protein, 2B	10391	15	0.382607
1023804	A_23_P315933	57695	ABHD11	abhydrolase domain containing 11	83451	7	0.382501
1057960	A_23_P215331	1386	CRHR2	corticotropin releasing hormone receptor 2	1395	7	0.382119
1010560	A_24_P165346	4771	NFYC	nuclear transcription factor Y, gamma	4802	1	0.381981
1031224	A_23_P425587	125154	MED11	mediator complex subunit 11	400569	17	0.381908
1020281	A_23_P255328	36257	PRDM8	PR domain containing 8	56978	4	0.381908
1052474	A_23_P380901	5714	PTH2R	parathyroid hormone 2 receptor	5746	2	0.381883
1040411	A_24_P293114	37004	SPTBN4	spectrin, beta, non-erythrocytic 4	57731	19	0.381478
1037939	A_23_P44932	58156	EIF2A	eukaryotic translation initiation factor 2A, 65kDa	83939	3	0.381465
1017121	A_23_P1956	54904	TMEM223	transmembrane protein 223	79064	11	0.381417
1053136	A_23_P125829	5198	PGK1	phosphoglycerate kinase 1	5230	X	0.381288
1039424	A_23_P87482	54875	OBFC2B	nucleic acid binding protein 2	79035	12	0.381135
1053944	A_24_P239606	4590	GADD45B	growth arrest and DNA-damage-inducible, beta	4616	19	0.381004
1032190	A_32_P233304	94931	LIN9	lin-9 homolog (C. elegans)	286826	1	0.380846
1016188	A_24_P238118	1001516	AC079341.1	uncharacterized LOC100192379	100192379	4	0.380734
1041393	A_23_P71117	35257	SLC25A40	solute carrier family 25, member 40	55972	7	0.380627
1051716	A_32_P67259	6353	SDHA	succinate dehydrogenase complex, subunit A, flavoprotein (Fp)	6389	5	0.380597
1016094	A_23_P161596	2270	FKBP2	FK506 binding protein 2, 13kDa	2286	11	0.380504
1016755	A_24_P24831	1002801	DDX11L5	DEAD/H (Asp-Glu-Ala-Asp/His) box helicase 11 like 5	100287596	9	0.380503
1030026	A_23_P200999	6451	ST3GAL3	ST3 beta-galactoside alpha-2,3-sialyltransferase 3	6487	1	0.380382
1013393	A_24_P183864	3587	IMPA1	inositol(myo)-1(or 4)-monophosphatase 1	3612	8	0.380044
1031640	A_23_P65830	119493	HDDC3	HD domain containing 3	374659	15	0.379828
1049513	A_23_P110686	8547	STC2	stanniocalcin 2	8614	5	0.379822
1015742	CUST_3124_PI416261804	1002528	LOC100131471	presenilins-associated rhomboid-like protein, mitochondrial-like	100131471	6	0.379636
1053158	A_23_P46928	5182	PFKP	phosphofructokinase, platelet	5214	10	0.379606
1034747	A_23_P37088	80419	RDH12	retinol dehydrogenase 12 (all-trans/9-cis/11-cis)	145226	14	0.379191
1052870	A_23_P5875	5411	POMC	proopiomelanocortin	5443	2	0.378977
1035895	A_23_P138524	78752	CPXM2	carboxypeptidase X (M14 family), member 2	119587	10	0.378914
1031700	CUST_1549_PI416261804	110770	ANKRD37	ankyrin repeat domain 37	353322	4	0.378839
1040394	A_23_P396062	37070	RAB40C	RAB40C, member RAS oncogene family	57799	16	0.378821
1037300	A_23_P139455	59062	ZC3H10	zinc finger CCCH-type containing 10	84872	12	0.378533
1027899	A_23_P3663	58541	C16orf14	family with sequence similarity 195, member A	84331	16	0.378434
1063476	A_23_P337778	81313	TDH	L-threonine dehydrogenase	157739	8	0.378365
1052923	A_24_P330234	5380	UBL3	ubiquitin-like 3	5412	13	0.377839
1016663	A_32_P54137	133729	UQCRHL	ubiquinol-cytochrome c reductase hinge protein-like	440567	1	0.377814
1049846	A_23_P123276	8265	FZD6	frizzled family receptor 6	8323	8	0.377596
1049751	A_32_P465742	8337	PIP5K1B	phosphatidylinositol-4-phosphate 5-kinase, type I, beta	8395	9	0.377592
1056891	A_23_P348121	2339	FOSL2	FOS-like antigen 2	2355	2	0.377544
1037806	CUST_12029_PI416261804	58393	FAM188B	family with sequence similarity 188, member B	84182	7	0.377425
1018532	A_32_P741851	76625	GLB1L3	galactosidase, beta 1-like 3	112937	11	0.377227
1057027	CUST_10825_PI416261804	2215	FDX1	ferredoxin 1	2230	11	0.377115
1047170	A_23_P89509	10468	SPAG5	sperm associated antigen 5	10615	17	0.376711
1052696	A_24_P916496	5546	PRKCA	protein kinase C, alpha	5578	17	0.376566
1052757	A_23_P157495	5501	PPP3CC	protein phosphatase 3, catalytic subunit, gamma isozyme	5533	8	0.376452
1042299	A_23_P30474	34389	WDR70	WD repeat domain 70	55100	5	0.37638
1041417	A_23_P11214	35209	NKRF	NFKB repressing factor	55922	X	0.376346
1058992	A_23_P68007	480	ATP1B3	ATPase, Na+/K+ transporting, beta 3 polypeptide	483	3	0.37618
1055221	A_23_P141194	3376	ICT1	immature colon carcinoma transcript 1	3396	17	0.375686
1042097	A_24_P158142	34535	CCDC25	coiled-coil domain containing 25	55246	8	0.375445
1045059	A_23_P38446	25822	POLDIP2	polymerase (DNA-directed), delta interacting protein 2	26073	17	0.375328
1024743	CUST_600_PI416408490	33504	SNTG1	syntrophin, gamma 1	54212	8	0.375302
1046955	A_23_P120316	10639	MTHFD2	methylenetetrahydrofolate dehydrogenase (NADP+ dependent) 2, methenyltetrahydrofolate cyclohydrolase	10797	2	0.375215
1050948	A_23_P251248	6863	TBCC	tubulin folding cofactor C	6903	6	0.374986
1039292	A_23_P153651	55024	FSD1	fibronectin type III and SPRY domain containing 1	79187	19	0.374979
1052297	CUST_14629_PI416261804	5883	RARB	retinoic acid receptor, beta	5915	3	0.374898
1035540	CUST_8701_PI416261804	79175	WDR63	WD repeat domain 63	126820	1	0.374864
1026724	A_24_P56317	10005	MBNL2	muscleblind-like splicing regulator 2	10150	13	0.374735
1015306	A_24_P28165	22847	ARHGAP26	Rho GTPase activating protein 26	23092	5	0.374704
1027218	A_32_P134657	23261	KIAA0240	KIAA0240	23506	6	0.374619
1039117	A_24_P201064	55463	PPP1R3B	protein phosphatase 1, regulatory subunit 3B	79660	8	0.373944
1017207	A_23_P201079	7753	PRDM2	PR domain containing 2, with ZNF domain	7799	1	0.373823
1058820	A_23_P141606	639	BLMH	bleomycin hydrolase	642	17	0.373814
1056298	A_24_P81473	2788	GOT1	glutamic-oxaloacetic transaminase 1, soluble (aspartate aminotransferase 1)	2805	10	0.373603
1042427	A_23_P117797	34271	CLN6	ceroid-lipofuscinosis, neuronal 6, late infantile, variant	54982	15	0.373585
1025008	A_23_P426809	9682	ARHGEF11	Rho guanine nucleotide exchange factor (GEF) 11	9826	1	0.373572
1038615	A_23_P26557	55979	C16orf59	chromosome 16 open reading frame 59	80178	16	0.373384
1056527	A_23_P153155	2571	GALR1	galanin receptor 1	2587	18	0.373293
1067614	A_24_P921402	122574	HCRP1	hepatocellular carcinoma-related HCRP1	387535	6	0.373158
1060254	A_23_P873	9333	C1orf38	chromosome 1 open reading frame 38	9473	1	0.373148
1018054	A_24_P238131	25781	SUSD5	sushi domain containing 5	26032	3	0.372881
1042471	CUST_64_PI416261804	34238	SDHAF2	succinate dehydrogenase complex assembly factor 2	54949	11	0.372877
1055003	A_23_P122924	3599	INHBA	inhibin, beta A	3624	7	0.372662
1023880	A_23_P376704	1141	CIDEA	cell death-inducing DFFA-like effector a	1149	18	0.372515
1031538	CUST_1902_PI416261804	119803	RNF148	ring finger protein 148	378925	7	0.372482
1025323	A_23_P378526	31230	RTEL1	regulator of telomere elongation helicase 1	51750	20	0.372287
1017249	A_23_P207967	9667	KIAA0427	CBP80/20-dependent translation initiation factor	9811	18	0.372052
1032382	A_32_P226786	94485	FAM126B	family with sequence similarity 126, member B	285172	2	0.371991
1041206	A_24_P258073	35931	C10orf2	chromosome 10 open reading frame 2	56652	10	0.3716
1012901	CUST_9628_PI416261804	22962	PLEKHM2	pleckstrin homology domain containing, family M (with RUN domain) member 2	23207	1	0.371306
1032958	A_32_P95914	90126	C6orf167	MMS22-like, DNA repair protein	253714	6	0.371297
1038635	A_23_P67829	55947	UXS1	UDP-glucuronate decarboxylase 1	80146	2	0.371097
1049274	A_23_P99741	8737	CDKL1	cyclin-dependent kinase-like 1 (CDC2-related kinase)	8814	14	0.371096
1047387	A_23_P212844	10313	TACC3	transforming, acidic coiled-coil containing protein 3	10460	4	0.370964
1057176	A_24_P415928	2088	ESRRB	estrogen-related receptor beta	2103	14	0.370906
1017117	A_23_P5415	37951	NIF3L1	NIF3 NGG1 interacting factor 3-like 1 (S. cerevisiae)	60491	2	0.370573
1021073	A_23_P66454	35164	GSDMB	gasdermin B	55876	17	0.370519
1022399	A_23_P158593	1280	COL5A1	collagen, type V, alpha 1	1289	9	0.370502
1017727	A_24_P280833	1003079	RP11-364B6.1	THAP domain containing, apoptosis associated protein 3 pseudogene	100129138	1	0.369882
1039216	A_24_P183094	55375	ATP13A3	ATPase type 13A3	79572	3	0.369816
1014823	CUST_12112_PI416261804	81703	LCA5	Leber congenital amaurosis 5	167691	6	0.369727
1054801	A_23_P130764	3745	KCNJ14	potassium inwardly-rectifying channel, subfamily J, member 14	3770	19	0.36972
1034646	A_24_P181585	80570	EME1	essential meiotic endonuclease 1 homolog 1 (S. pombe)	146956	17	0.369706
1053786	A_23_P130418	4703	NDUFV2	NADH dehydrogenase (ubiquinone) flavoprotein 2, 24kDa	4729	18	0.369701
1019928	A_23_P396541	60298	TADA2B	transcriptional adaptor 2B	93624	4	0.369265
1038948	A_23_P13797	55597	C12orf49	chromosome 12 open reading frame 49	79794	12	0.3692
1032387	A_23_P417921	94475	DNAJC5G	DnaJ (Hsp40) homolog, subfamily C, member 5 gamma	285126	2	0.369144
1028344	A_23_P2543	23071	CUX2	cut-like homeobox 2	23316	12	0.368976
1016041	A_23_P206103	25738	ULK3	unc-51-like kinase 3 (C. elegans)	25989	15	0.368963
1059206	A_24_P206047	288	SLC25A4	solute carrier family 25 (mitochondrial carrier; adenine nucleotide translocator), member 4	291	4	0.368736
1024570	A_24_P133253	4229	KITLG	KIT ligand	4254	12	0.368426
1017381	A_24_P23979	26356	VCX	variable charge, X-linked	26609	X	0.368379
1053802	A_23_P131365	4693	NDUFS1	NADH dehydrogenase (ubiquinone) Fe-S protein 1, 75kDa (NADH-coenzyme Q reductase)	4719	2	0.367968
1010527	CUST_623_PI416379584	125611	RP11-155G14.1	proline-rich transmembrane protein 4	401399	7	0.367866
1034030	A_24_P541919	81475	DENND5B	DENN/MADD domain containing 5B	160518	12	0.367819
1037554	A_23_P27473	58719	CNFN	cornifelin	84518	19	0.367732
1015140	A_24_P916256	23040	KIAA1107	KIAA1107	23285	1	0.367588
1037420	A_23_P101084	58888	SPATA22	spermatogenesis associated 22	84690	17	0.366745
1044348	A_23_P148519	28793	FAM156A	family with sequence similarity 156, member A	29057	X	0.366716
1039975	A_23_P15582	40765	XYLT2	xylosyltransferase II	64132	17	0.366667
1024134	CUST_11053_PI416261804	9738	TBC1D4	TBC1 domain family, member 4	9882	13	0.36664
1038034	A_24_P386746	58000	RBP5	retinol binding protein 5, cellular	83758	12	0.366636
1019587	A_24_P706340	168322	FAM155A	family with sequence similarity 155, member A	728215	13	0.366184
1047173	A_23_P118552	10467	HEXIM1	hexamethylene bis-acetamide inducible 1	10614	17	0.366179
1015946	A_23_P500433	40803	CARD9	caspase recruitment domain family, member 9	64170	9	0.366132
1067475	A_23_P203807	41536	SLC26A10	solute carrier family 26, member 10	65012	12	0.366021
1034305	A_23_P258151	81054	FGD5	FYVE, RhoGEF and PH domain containing 5	152273	3	0.365884
1019820	A_23_P140316	94000	GPR137C	G protein-coupled receptor 137C	283554	14	0.365832
1035395	A_23_P102320	79371	NUP35	nucleoporin 35kDa	129401	2	0.365684
1038410	A_23_P80966	56625	SETD7	SET domain containing (lysine methyltransferase) 7	80854	4	0.365629
1019458	A_23_P133656	3885	LAMA4	laminin, alpha 4	3910	6	0.36562
1058536	A_23_P315206	879	CCBL1	cysteine conjugate-beta lyase, cytoplasmic	883	9	0.365204
1056506	CUST_16066_PI416261804	2605	GAS6	growth arrest-specific 6	2621	13	0.365118
1034852	A_23_P384663	80292	MPP7	membrane protein, palmitoylated 7 (MAGUK p55 subfamily member 7)	143098	10	0.364841
1036637	A_23_P91991	60139	OXNAD1	oxidoreductase NAD-binding domain containing 1	92106	3	0.364735
1066259	A_24_P823219	1407	CRYBB2P1	crystallin, beta B2 pseudogene 1	1416	22	0.364708
1026103	A_23_P145694	437	ASNS	asparagine synthetase (glutamine-hydrolyzing)	440	7	0.36466
1039118	A_23_P21548	55461	ARHGAP10	Rho GTPase activating protein 10	79658	4	0.364467
1022535	CUST_539_PI416408490	8102	RND2	Rho family GTPase 2	8153	17	0.364448
1033664	A_23_P424561	82368	RHOV	ras homolog family member V	171177	15	0.3642
1045099	A_23_P134650	25773	PTCD1	pentatricopeptide repeat domain 1	26024	7	0.3642
1031186	CUST_1294_PI416573500	125483	FAM190A	family with sequence similarity 190, member A	401145	4	0.364007
1027333	A_23_P76823	78903	ADSSL1	adenylosuccinate synthase like 1	122622	14	0.363805
1020542	A_23_P101193	4619	MYO5B	myosin VB	4645	18	0.363719
1030661	A_23_P59022	35098	TRERF1	transcriptional regulating factor 1	55809	6	0.363434
1036615	A_23_P29575	60157	MRPS36	mitochondrial ribosomal protein S36	92259	5	0.363329
1032904	A_23_P52569	90199	NUDT8	nudix (nucleoside diphosphate linked moiety X)-type motif 8	254552	11	0.363141
1049046	A_23_P75380	8929	AIP	aryl hydrocarbon receptor interacting protein	9049	11	0.363137
1011631	A_24_P362540	8776	ASAP2	ArfGAP with SH3 domain, ankyrin repeat and PH domain 2	8853	2	0.362974
1030885	A_23_P212779	25598	AC110760.2	prostate androgen-regulated mucin-like protein 1	25849	4	0.362904
1047697	A_24_P338757	10062	USPL1	ubiquitin specific peptidase like 1	10208	13	0.362807
1034168	A_23_P168847	81297	FBXO16	F-box protein 16	157574	8	0.362703
1046231	A_23_P431268	22630	PLEKHA6	pleckstrin homology domain containing, family A member 6	22874	1	0.362383
1058527	CUST_16017_PI416261804	886	CCNB1	cyclin B1	891	5	0.362138
1019780	A_23_P95718	6835	TAF4B	TAF4b RNA polymerase II, TATA box binding protein (TBP)-associated factor, 105kDa	6875	18	0.36208
1016780	A_32_P115438	1001982	AP000911.1	uncharacterized LOC100128239	100128239	11	0.362019
1029374	A_24_P273726	90137	MSRB3	methionine sulfoxide reductase B3	253827	12	0.362005
1035032	CUST_98_PI417507815	79798	FAM123B	family with sequence similarity 123B	139285	X	0.361958
1024327	A_32_P136967	56112	KLHL15	kelch-like 15 (Drosophila)	80311	X	0.361929
1055202	A_23_P166068	3400	IDH3B	isocitrate dehydrogenase 3 (NAD+) beta	3420	20	0.36188
1058384	A_32_P10936	1005	CDH12	cadherin 12, type 2 (N-cadherin 2)	1010	5	0.36161
1045063	A_23_P121182	25810	HACL1	2-hydroxyacyl-CoA lyase 1	26061	3	0.361526
1035101	A_32_P103695	79697	FAM92A1	family with sequence similarity 92, member A1	137392	8	0.36117
1046702	A_23_P34788	10846	KIF2C	kinesin family member 2C	11004	1	0.3611
1044547	A_23_P160283	26997	KLHL20	kelch-like 20 (Drosophila)	27252	1	0.360481
1035565	A_24_P308029	79143	HSPB6	heat shock protein, alpha-crystallin-related, B6	126393	19	0.360121
1038745	A_23_P73604	55781	TRMT2B	tRNA methyltransferase 2 homolog B (S. cerevisiae)	79979	X	0.359861
1039093	CUST_5174_PI416261804	55479	OGFOD2	2-oxoglutarate and iron-dependent oxygenase domain containing 2	79676	12	0.359831
1041276	A_23_P166100	35535	TMX4	thioredoxin-related transmembrane protein 4	56255	20	0.359789
1032043	A_32_P234753	109663	ZNF546	zinc finger protein 546	339327	19	0.359521
1021959	A_24_P228579	54972	C20orf7	NADH dehydrogenase (ubiquinone) complex I, assembly factor 5	79133	20	0.359517
1058984	A_24_P73290	485	ATP2A2	ATPase, Ca++ transporting, cardiac muscle, slow twitch 2	488	12	0.3595
1036631	A_24_P230877	60143	MTDH	metadherin	92140	8	0.359382
1019291	A_24_P293120	55016	ZNF576	zinc finger protein 576	79177	19	0.359014
1040707	A_23_P111373	36654	MRS2	MRS2 magnesium homeostasis factor homolog (S. cerevisiae)	57380	6	0.358617
1010779	A_24_P414269	10049	ALG3	asparagine-linked glycosylation 3, alpha-1,3- mannosyltransferase homolog (S. cerevisiae)	10195	3	0.358586
1058831	A_23_P128304	633	BICD1	bicaudal D homolog 1 (Drosophila)	636	12	0.358402
1052363	A_24_P287075	5839	MAP4K2	mitogen-activated protein kinase kinase kinase kinase 2	5871	11	0.35787
1030213	A_23_P167256	55762	PHF17	PHD finger protein 17	79960	4	0.357601
1043490	A_23_P257057	30818	C8orf55	thioesterase superfamily member 6	51337	8	0.357406
1034083	A_23_P85082	81420	RHOXF1	Rhox homeobox family, member 1	158800	X	0.357274
1043578	A_23_P49768	30745	MRPL27	mitochondrial ribosomal protein L27	51264	17	0.357163
1046266	A_23_P169460	22600	FRMPD1	FERM and PDZ domain containing 1	22844	9	0.357071
1032435	CUST_791_PI416379584	94297	VSTM1	V-set and transmembrane domain containing 1	284415	19	0.356974
1042888	A_24_P113521	33778	DGCR8	DiGeorge syndrome critical region gene 8	54487	22	0.356903
1052476	A_23_P167030	5713	PTH1R	parathyroid hormone 1 receptor	5745	3	0.356833
1049926	A_23_P79962	8144	MKKS	McKusick-Kaufman syndrome	8195	20	0.356761
1030861	A_32_P201773	9805	AMMECR1	Alport syndrome, mental retardation, midface hypoplasia and elliptocytosis chromosomal region gene 1	9949	X	0.356755
1038713	A_23_P23983	55815	C10orf97	family with sequence similarity 188, member A	80013	10	0.356728
1029003	CUST_11218_PI416261804	32834	PANK1	pantothenate kinase 1	53354	10	0.356603
1037390	A_24_P68079	58923	SPSB2	splA/ryanodine receptor domain and SOCS box containing 2	84727	12	0.356349
1015674	A_23_P39364	9317	HOMER3	homer homolog 3 (Drosophila)	9454	19	0.355663
1038760	A_23_P253661	55764	DNAJC22	DnaJ (Hsp40) homolog, subfamily C, member 22	79962	12	0.355426
1010741	A_32_P26376	36262	KTELC1	protein O-glucosyltransferase 1	56983	3	0.355325
1013749	CUST_7021_PI416261804	135462	DPY19L2P4	dpy-19-like 2 pseudogene 4 (C. elegans)	442523	7	0.355149
1044023	CUST_15848_PI416261804	29974	RRM2B	ribonucleotide reductase M2 B (TP53 inducible)	50484	8	0.355104
1010820	A_32_P148407	80952	LOC151162	hypothetical LOC151162	151162	2	0.354699
1024048	A_23_P121702	79512	OCIAD2	OCIA domain containing 2	132299	4	0.354399
1015584	CUST_1120_PI416379584	152543	TMPPE	transmembrane protein with metallophosphoesterase domain	643853	3	0.354315
1025984	CUST_1983_PI416261804	78914	PPIL5	leucine rich repeat protein 1	122769	14	0.35428
1041553	A_23_P54968	35097	ST6GALNAC1	ST6 (alpha-N-acetyl-neuraminyl-2,3-beta-galactosyl-1,3)-N-acetylgalactosaminide alpha-2,6-sialyltransferase 1	55808	17	0.353898
1045354	A_24_P127928	25531	RAB3GAP2	RAB3 GTPase activating protein subunit 2 (non-catalytic)	25782	1	0.353656
1051617	CUST_15495_PI416261804	6442	SIAH2	siah E3 ubiquitin protein ligase 2	6478	3	0.353338
1055921	A_23_P70588	2897	GRM4	glutamate receptor, metabotropic 4	2914	6	0.353304
1057733	A_23_P165028	1601	DAPK3	death-associated protein kinase 3	1613	19	0.352926
1058179	A_23_P163235	1150	CKMT1B	creatine kinase, mitochondrial 1B	1159	15	0.352879
1031819	A_32_P57292	110257	LANCL3	LanC lantibiotic synthetase component C-like 3 (bacterial)	347404	X	0.352721
1017970	A_32_P150391	122925	C17orf100	chromosome 17 open reading frame 100	388327	17	0.352714
1017101	A_23_P218817	1366	CPT1B	carnitine palmitoyltransferase 1B (muscle)	1375	22	0.352528
1043833	A_24_P326344	30541	FAM135B	family with sequence similarity 135, member B	51059	8	0.352514
1034104	CUST_1059_PI416379584	81388	ZNF782	zinc finger protein 782	158431	9	0.352163
1042656	A_23_P102542	34101	AFTPH	aftiphilin	54812	2	0.352093
1046957	A_23_P255591	10637	ZNF268	zinc finger protein 268	10795	12	0.351412
1054993	A_24_P26897	3607	INPP5A	inositol polyphosphate-5-phosphatase, 40kDa	3632	10	0.351325
1053065	CUST_15807_PI416261804	5258	PIK3CA	phosphoinositide-3-kinase, catalytic, alpha polypeptide	5290	3	0.351137
1048694	A_23_P144348	9218	SLIT2	slit homolog 2 (Drosophila)	9353	4	0.351123
1046217	A_23_P47073	22640	WDR37	WD repeat domain 37	22884	10	0.351065
1027004	A_24_P266131	22860	FSTL4	follistatin-like 4	23105	5	0.350851
1057688	A_23_P108554	1641	DDX1	DEAD (Asp-Glu-Ala-Asp) box helicase 1	1653	2	0.350747
1052452	A_23_P165343	5743	PTPN4	protein tyrosine phosphatase, non-receptor type 4 (megakaryocyte)	5775	2	0.350688
1017151	A_23_P2895	169629	LOC646548	ADAM metallopeptidase domain 20 pseudogene	646548	14	0.350366
1058595	A_23_P42882	812	CAMK2B	calcium/calmodulin-dependent protein kinase II beta	816	7	0.350159
1053014	A_23_P399501	5283	PKM2	pyruvate kinase, muscle	5315	15	0.350151
1023500	A_23_P146066	6634	SPAG1	sperm associated antigen 1	6674	8	0.350077
1017247	A_24_P254850	9573	SEC14L5	SEC14-like 5 (S. cerevisiae)	9717	16	0.349693
1038267	A_23_P129935	57353	TMEM49	vacuole membrane protein 1	81671	17	0.349439
1053156	A_32_P234604	5184	PFN1	profilin 1	5216	17	0.349352
1044183	CUST_315_PI416261804	29652	C18orf8	chromosome 18 open reading frame 8	29919	18	0.349052
1018522	A_23_P252462	30104	GALNT9	UDP-N-acetyl-alpha-D-galactosamine:polypeptide N-acetylgalactosaminyltransferase 9 (GalNAc-T9)	50614	12	0.349023
1043364	A_32_P33083	30960	VCX2	variable charge, X-linked 2	51480	X	0.348582
1036098	A_23_P325676	77723	ZNF653	zinc finger protein 653	115950	19	0.348496
1023877	A_32_P112493	60052	SGK493	protein kinase domain containing, cytoplasmic homolog (mouse)	91461	2	0.348462
1021969	A_23_P42565	3341	HTR5A	5-hydroxytryptamine (serotonin) receptor 5A, G protein-coupled	3361	7	0.348402
1034232	A_24_P120537	81151	SH3RF2	SH3 domain containing ring finger 2	153769	5	0.348382
1058375	A_23_P84118	1011	CDH18	cadherin 18, type 2	1016	5	0.348243
1037702	A_23_P131596	58489	C2orf7	protease-associated domain containing 1	84279	2	0.348208
1014505	A_32_P11372	122637	FAM88A	fibroblast growth factor 7 pseudogene	387628	9	0.348187
1049196	A_23_P25929	8813	EIF2B2	eukaryotic translation initiation factor 2B, subunit 2 beta, 39kDa	8892	14	0.348053
1033801	A_23_P254863	81697	AC114947.2	serine/threonine-protein kinase NIM1	167359	5	0.348045
1045244	CUST_221_PI417507815	25642	TRIM58	tripartite motif containing 58	25893	1	0.348037
1019444	A_32_P207494	55986	C8orf41	TELO2 interacting protein 2	80185	8	0.348018
1023043	A_23_P167276	81069	PAQR3	progestin and adipoQ receptor family member III	152559	4	0.347917
1041960	A_23_P38894	34626	C19orf66	chromosome 19 open reading frame 66	55337	19	0.347788
1040586	A_23_P66063	36819	PDP2	pyruvate dehyrogenase phosphatase catalytic subunit 2	57546	16	0.347625
1052131	CUST_1108_PI416573500	6071	RPGR	retinitis pigmentosa GTPase regulator	6103	X	0.347508
1024553	CUST_688_PI416573500	79617	CLVS2	clavesin 2	134829	6	0.347347
1010580	A_24_P89701	3589	IMPDH1	IMP (inosine 5'-monophosphate) dehydrogenase 1	3614	7	0.347346
1043542	A_23_P119698	30774	CD320	CD320 molecule	51293	19	0.347207
1029917	A_24_P355267	77513	SLC25A25	solute carrier family 25 (mitochondrial carrier; phosphate carrier), member 25	114789	9	0.346918
1034218	A_23_P323243	81178	PNLDC1	poly(A)-specific ribonuclease (PARN)-like domain containing 1	154197	6	0.346806
1057566	A_32_P181020	1785	DOM3Z	dom-3 homolog Z (C. elegans)	1797	6	0.346562
1015718	A_23_P335848	9671	GIT2	G protein-coupled receptor kinase interacting ArfGAP 2	9815	12	0.34655
1050196	A_23_P67312	7651	ZNF136	zinc finger protein 136	7695	19	0.34651
1013310	CUST_430_PI416261804	83585	LOC200726	hCG1657980	200726	2	0.346374
1012441	CUST_2361_PI416261804	36206	GPR108	G protein-coupled receptor 108	56927	19	0.346304
1043092	A_24_P160104	31287	TUBA8	tubulin, alpha 8	51807	22	0.346246
1019983	A_23_P98463	59087	TBRG1	transforming growth factor beta regulator 1	84897	11	0.346229
1047199	CUST_8562_PI416261804	10445	SMC2	structural maintenance of chromosomes 2	10592	9	0.346154
1059261	CUST_16263_PI416261804	222	ABCD2	ATP-binding cassette, sub-family D (ALD), member 2	225	12	0.346014
1020411	A_23_P152420	22954	KIAA0182	KIAA0182	23199	16	0.345846
1042614	A_23_P88893	34138	DEF8	differentially expressed in FDCP 8 homolog (mouse)	54849	16	0.345726
1020465	A_24_P511877	79558	EMB	embigin	133418	5	0.34571
1030084	A_23_P68529	3679	ITPA	inosine triphosphatase (nucleoside triphosphate pyrophosphatase)	3704	20	0.345662
1053809	A_23_P157669	4689	NDUFB9	NADH dehydrogenase (ubiquinone) 1 beta subcomplex, 9, 22kDa	4715	8	0.345632
1032825	A_23_P397417	90309	TMEM188	CTD nuclear envelope phosphatase 1 regulatory subunit 1	255919	16	0.345428
1033313	CUST_80_PI416261804	85539	C7orf62	chromosome 7 open reading frame 62	219557	7	0.345355
1037966	A_23_P92517	58128	TTC29	tetratricopeptide repeat domain 29	83894	4	0.345257
1038010	A_23_P59397	58095	RSPH3	radial spoke 3 homolog (Chlamydomonas)	83861	6	0.345057
1036801	CUST_1146_PI416261804	59978	SPOCD1	SPOC domain containing 1	90853	1	0.345013
1015578	A_32_P42054	182011	DND1P2	dead end homolog 1 pseudogene 2	644256	17	0.344853
1019666	A_24_P41291	119566	WASH2P	WAS protein family homolog 2 pseudogene	375260	2	0.344844
1056609	A_23_P19042	2545	GABRB2	gamma-aminobutyric acid (GABA) A receptor, beta 2	2561	5	0.344456
1042311	A_24_P335048	34377	C10orf118	chromosome 10 open reading frame 118	55088	10	0.344335
1021686	A_23_P434352	827	CAST	calpastatin	831	5	0.344209
1045171	A_23_P70951	25697	KBTBD2	kelch repeat and BTB (POZ) domain containing 2	25948	7	0.344207
1027208	A_23_P168771	36912	CCDC146	coiled-coil domain containing 146	57639	7	0.343923
1038853	A_23_P148249	55678	THSD4	thrombospondin, type I, domain containing 4	79875	15	0.343895
1026005	A_23_P321935	23515	OSBP2	oxysterol binding protein 2	23762	22	0.343758
1032170	A_23_P420348	106006	POTED	POTE ankyrin domain family, member D	317754	21	0.34349
1036214	CUST_10923_PI416261804	77595	OSBPL1A	oxysterol binding protein-like 1A	114876	18	0.342974
1014634	CUST_14781_PI416261804	3254	HRH2	histamine receptor H2	3274	5	0.342812
1026073	A_23_P58747	22893	AC136632.1	NEDD4 binding protein 3	23138	5	0.342732
1011239	A_24_P297182	2671	GGT5	gamma-glutamyltransferase 5	2687	22	0.342726
1043675	A_23_P35114	30659	PLEKHO1	pleckstrin homology domain containing, family O member 1	51177	1	0.342506
1024769	A_23_P43296	25982	FBXL6	F-box and leucine-rich repeat protein 6	26233	8	0.342501
1051549	CUST_8594_PI416261804	6491	SLC5A4	solute carrier family 5 (low affinity glucose cotransporter), member 4	6527	22	0.342431
1026582	A_24_P294931	5496	PPP2R5D	protein phosphatase 2, regulatory subunit B', delta	5528	6	0.342274
1037991	A_23_P73135	58112	USHBP1	Usher syndrome 1C binding protein 1	83878	19	0.341988
1042979	A_23_P46470	33498	ERRFI1	ERBB receptor feedback inhibitor 1	54206	1	0.34184
1010359	CUST_2713_PI416261804	152201	PRSS56	protease, serine, 56	646960	2	0.341777
1047898	A_24_P53519	9891	CHAF1A	chromatin assembly factor 1, subunit A (p150)	10036	19	0.341751
1045178	A_23_P141715	25690	C18orf10	tubulin polyglutamylase complex subunit 2	25941	18	0.341747
1052854	CUST_14488_PI416261804	5422	POU3F2	POU class 3 homeobox 2	5454	6	0.341609
1055811	A_24_P260639	2990	HIST1H1D	histone cluster 1, H1d	3007	6	0.341604
1038080	A_23_P35082	57909	SESN2	sestrin 2	83667	1	0.341519
1049079	A_23_P207319	8900	MAP3K14	mitogen-activated protein kinase kinase kinase 14	9020	17	0.341452
1049392	A_23_P207507	8643	ABCC3	ATP-binding cassette, sub-family C (CFTR/MRP), member 3	8714	17	0.341396
1032531	CUST_6388_PI416261804	94112	INO80E	INO80 complex subunit E	283899	16	0.341164
1046195	A_24_P339416	22657	ARSG	arylsulfatase G	22901	17	0.341054
1057833	A_23_P34744	1502	CTSK	cathepsin K	1513	1	0.34087
1016351	A_23_P14863	54933	CHAC1	ChaC, cation transport regulator homolog 1 (E. coli)	79094	15	0.340834
1046058	A_24_P416257	22817	GGA2	golgi-associated, gamma adaptin ear containing, ARF binding protein 2	23062	16	0.340595
1031534	A_23_P94902	122047	KCTD8	potassium channel tetramerisation domain containing 8	386617	4	0.34057
1025043	A_32_P18440	58370	ARID5B	AT rich interactive domain 5B (MRF1-like)	84159	10	0.340488
1015755	A_23_P366254	8220	SLC10A3	solute carrier family 10 (sodium/bile acid cotransporter family), member 3	8273	X	0.340467
1028846	CUST_40_PI416379584	110157	ANKRD56	sosondowah ankyrin repeat domain family member B	345079	4	0.340398
1021070	A_23_P161647	5059	PC	pyruvate carboxylase	5091	11	0.340189
1053330	A_23_P48358	5063	PCCA	propionyl CoA carboxylase, alpha polypeptide	5095	13	0.340057
1026379	A_32_P187176	60178	MRRF	mitochondrial ribosome recycling factor	92399	9	0.340033
1043275	A_23_P43255	31051	FAM49B	family with sequence similarity 49, member B	51571	8	0.340007
1038040	A_23_P142154	57985	GRWD1	glutamate-rich WD repeat containing 1	83743	19	0.339823
1019187	A_24_P315873	90305	SDHAP1	succinate dehydrogenase complex, subunit A, flavoprotein pseudogene 1	255812	3	0.339395
1055437	A_23_P70547	3285	HSPA1L	heat shock 70kDa protein 1-like	3305	6	0.339266
1022551	A_23_P204364	4808	NOP2	NOP2 nucleolar protein homolog (yeast)	4839	12	0.339202
1029583	A_23_P61487	34511	LRRC20	leucine rich repeat containing 20	55222	10	0.339155
1043146	A_23_P121013	31205	FBXO40	F-box protein 40	51725	3	0.339099
1030650	A_23_P56680	515	ATP5G3	ATP synthase, H+ transporting, mitochondrial Fo complex, subunit C3 (subunit 9)	518	2	0.338802
1044673	CUST_495_PI416261804	26830	MTBP	Mdm2, transformed 3T3 cell double minute 2, p53 binding protein (mouse) binding protein, 104kDa	27085	8	0.338641
1055815	A_23_P29257	2988	H1F0	H1 histone family, member 0	3005	22	0.338519
1016932	A_23_P310022	35523	KIAA1217	KIAA1217	56243	10	0.33822
1044892	A_23_P128663	26026	SACS	spastic ataxia of Charlevoix-Saguenay (sacsin)	26278	13	0.338136
1022674	CUST_7057_PI416261804	26003	PTTG3	pituitary tumor-transforming 3, pseudogene	26255	8	0.338123
1015630	A_32_P211253	1002460	AC002351.1	uncharacterized LOC100131138	100131138	12	0.337869
1054940	A_23_P77971	3649	ITGA2B	integrin, alpha 2b (platelet glycoprotein IIb of IIb/IIIa complex, antigen CD41)	3674	17	0.337796
1030993	A_32_P135336	142295	RP11-347C12.3	coiled-coil domain containing 101 pseudogene	613038	16	0.337748
1027485	A_24_P39211	3596	ING1	inhibitor of growth family, member 1	3621	13	0.337538
1043901	CUST_6893_PI416261804	30485	TPRKB	TP53RK binding protein	51002	2	0.337535
1037150	A_24_P321525	59192	RERG	RAS-like, estrogen-regulated, growth inhibitor	85004	12	0.337526
1011722	CUST_11812_PI416261804	57961	YPEL3	yippee-like 3 (Drosophila)	83719	16	0.337502
1042949	A_23_P24616	33705	SIAE	sialic acid acetylesterase	54414	11	0.337458
1037997	A_23_P326303	58107	GPR61	G protein-coupled receptor 61	83873	1	0.337163
1012948	CUST_16502_PI416261804	34461	C14orf104	dynein, axonemal, assembly factor 2	55172	14	0.336711
1042651	A_23_P131020	34104	GATAD2A	GATA zinc finger domain containing 2A	54815	19	0.336149
1018198	A_23_P340382	58743	KIAA1841	KIAA1841	84542	2	0.336105
1011181	A_32_P197511	77640	FLYWCH2	FLYWCH family member 2	114984	16	0.336092
1035069	A_23_P431305	79739	FAM69B	family with sequence similarity 69, member B	138311	9	0.336027
1028842	A_32_P143048	9237	ZFYVE9	zinc finger, FYVE domain containing 9	9372	1	0.335631
1014173	CUST_13681_PI416261804	30140	SLC45A1	solute carrier family 45, member 1	50651	1	0.335621
1043197	A_23_P110961	31140	BRP44L	brain protein 44-like	51660	6	0.33543
1010972	A_32_P218332	83470	ACSF3	acyl-CoA synthetase family member 3	197322	16	0.335424
1044257	CUST_8947_PI416261804	29498	PACSIN3	protein kinase C and casein kinase substrate in neurons 3	29763	11	0.335404
1052653	A_23_P208835	5573	MAP2K2	mitogen-activated protein kinase kinase 2	5605	19	0.335273
1017063	A_23_P74252	28828	LINC00339	long intergenic non-protein coding RNA 339	29092	1	0.335247
1013620	A_24_P887553	30944	GPR89B	G protein-coupled receptor 89B	51463	1	0.335075
1026539	A_23_P393645	10934	ADAMTS13	ADAM metallopeptidase with thrombospondin type 1 motif, 13	11093	9	0.335023
1048532	A_23_P146908	9342	STX8	syntaxin 8	9482	17	0.33479
1047519	A_23_P39481	10200	ABCA7	ATP-binding cassette, sub-family A (ABC1), member 7	10347	19	0.334438
1036794	A_23_P3496	59981	SPSB3	splA/ryanodine receptor domain and SOCS box containing 3	90864	16	0.334254
1021068	A_24_P630490	181104	DFNB59	deafness, autosomal recessive 59	494513	2	0.333815
1038988	A_23_P146050	55555	ZFAND1	zinc finger, AN1-type domain 1	79752	8	0.333715
1057919	A_23_P47818	1420	CS	citrate synthase	1431	12	0.333653
1047006	CUST_15245_PI416261804	10589	MASP2	mannan-binding lectin serine peptidase 2	10747	1	0.333382
1043245	A_32_P627	31096	TAF9B	TAF9B RNA polymerase II, TATA box binding protein (TBP)-associated factor, 31kDa	51616	X	0.333319
1059428	A_23_P101655	78	ACTN4	actinin, alpha 4	81	19	0.333203
1017762	A_23_P160809	22553	COG2	component of oligomeric golgi complex 2	22796	1	0.333075
1055481	A_23_P328069	3237	HPS1	Hermansky-Pudlak syndrome 1	3257	10	0.332769
1036342	A_23_P104651	76638	CDCA5	cell division cycle associated 5	113130	11	0.33265
1012677	CUST_11095_PI416261804	40841	POPDC3	popeye domain containing 3	64208	6	0.33258
1055070	A_24_P379413	3545	IL6R	interleukin 6 receptor	3570	1	0.332556
1035488	A_23_P85664	79244	UBXN10	UBX domain protein 10	127733	1	0.332504
1035568	A_23_P67618	79140	ZNF792	zinc finger protein 792	126375	19	0.332332
1053149	A_23_P7961	5193	PGC	progastricsin (pepsinogen C)	5225	6	0.332278
1025279	A_23_P207940	5739	PTPN2	protein tyrosine phosphatase, non-receptor type 2	5771	18	0.33196
1026752	A_23_P91680	9537	DEPDC5	DEP domain containing 5	9681	22	0.331616
1054783	A_23_P67529	3758	KCNN4	potassium intermediate/small conductance calcium-activated channel, subfamily N, member 4	3783	19	0.331399
1043564	A_32_P13795	30758	DNAJC27	DnaJ (Hsp40) homolog, subfamily C, member 27	51277	2	0.331392
1058828	A_23_P350451	636	PRDM1	PR domain containing 1, with ZNF domain	639	6	0.331322
1047935	A_23_P205867	9858	NR2E3	nuclear receptor subfamily 2, group E, member 3	10002	15	0.331273
1057382	A_23_P256033	1904	EEF1A2	eukaryotic translation elongation factor 1 alpha 2	1917	20	0.331204
1046257	A_23_P46812	22605	CPEB3	cytoplasmic polyadenylation element binding protein 3	22849	10	0.331198
1046020	A_23_P392541	22866	SPG20	spastic paraplegia 20 (Troyer syndrome)	23111	13	0.331119
1052138	A_23_P70278	6066	ROS1	c-ros oncogene 1 , receptor tyrosine kinase	6098	6	0.330791
1049848	A_23_P64617	8264	FZD4	frizzled family receptor 4	8322	11	0.330785
1033071	A_23_P402287	85853	LNX2	ligand of numb-protein X 2	222484	13	0.330718
1031546	A_23_P381714	119647	CA13	carbonic anhydrase XIII	377677	8	0.330104
1014052	CUST_5901_PI416261804	40756	ELTD1	EGF, latrophilin and seven transmembrane domain containing 1	64123	1	0.329785
1028097	A_23_P65068	149558	EID3	EP300 interacting inhibitor of differentiation 3	493861	12	0.329497
1025824	A_23_P169154	55758	ERMP1	endoplasmic reticulum metallopeptidase 1	79956	9	0.329419
1016805	A_24_P187583	57598	FAM108A4	family with sequence similarity 108, member A1	81926	19	0.329412
1022664	CUST_2655_PI416261804	125368	EML6	echinoderm microtubule associated protein like 6	400954	2	0.329322
1043064	A_23_P50839	32933	MBD3	methyl-CpG binding domain protein 3	53615	19	0.329313
1024713	A_32_P216566	79614	C6orf59	ripply2 homolog (zebrafish)	134701	6	0.329265
1030301	CUST_14611_PI416261804	2566	GALE	UDP-galactose-4-epimerase	2582	1	0.329221
1016677	A_23_P87141	10820	CLP1	CLP1, cleavage and polyadenylation factor I subunit, homolog (S. cerevisiae)	10978	11	0.328487
1049377	A_23_P157795	8656	CTNNAL1	catenin (cadherin-associated protein), alpha-like 1	8727	9	0.328373
1023854	A_23_P394567	36886	KIAA1467	KIAA1467	57613	12	0.328184
1015311	A_23_P251342	2915	GSK3B	glycogen synthase kinase 3 beta	2932	3	0.327917
1050466	A_23_P253046	7317	UGP2	UDP-glucose pyrophosphorylase 2	7360	2	0.327896
1043279	A_23_P8311	31047	TTRAP	tyrosyl-DNA phosphodiesterase 2	51567	6	0.327885
1040691	A_23_P211850	36680	ABHD6	abhydrolase domain containing 6	57406	3	0.327635
1052511	A_23_P77876	5686	PSMD12	proteasome (prosome, macropain) 26S subunit, non-ATPase, 12	5718	17	0.32746
1036540	A_23_P206454	60225	AC092143.3	CENPB DNA-binding domains containing 1	92806	16	0.327452
1057590	A_23_P3643	1763	DNASE1L2	deoxyribonuclease I-like 2	1775	16	0.327306
1045074	A_23_P371266	25801	DNM3	dynamin 3	26052	1	0.327269
1041518	A_32_P219116	35123	CENPJ	centromere protein J	55835	13	0.327228
1047654	A_24_P386323	10098	RABEPK	Rab9 effector protein with kelch motifs	10244	9	0.327122
1016752	A_23_P150238	57880	C11orf68	chromosome 11 open reading frame 68	83638	11	0.327061
1042812	A_23_P111811	33847	ING3	inhibitor of growth family, member 3	54556	7	0.326976
1050961	A_23_P87603	6855	TARBP2	TAR (HIV-1) RNA binding protein 2	6895	12	0.326631
1044561	A_23_P114670	26982	ARHGEF16	Rho guanine nucleotide exchange factor (GEF) 16	27237	1	0.326622
1029294	A_23_P74526	10303	PPIE	peptidylprolyl isomerase E (cyclophilin E)	10450	1	0.326527
1010709	A_32_P28939	78855	ALKBH2	alkB, alkylation repair homolog 2 (E. coli)	121642	12	0.326483
1035479	A_23_P350574	79251	FCRLB	Fc receptor-like B	127943	1	0.326454
1021058	A_23_P90565	30539	C2orf86	WD repeat containing planar cell polarity effector	51057	2	0.326389
1035841	A_23_P98953	78826	SLC15A4	solute carrier family 15, member 4	121260	12	0.326385
1034343	A_32_P71571	81004	FAM19A4	family with sequence similarity 19 (chemokine (C-C motif)-like), member A4	151647	3	0.326292
1053871	A_23_P101185	4651	NARS	asparaginyl-tRNA synthetase	4677	18	0.326013
1044194	A_24_P125067	29638	EEF2K	eukaryotic elongation factor-2 kinase	29904	16	0.325865
1017074	A_24_P453497	93814	RBM20	RNA binding motif protein 20	282996	10	0.32578
1020710	A_23_P368101	55488	SAP30L	SAP30-like	79685	5	0.325639
1015187	A_32_P178092	58936	AFAP1-AS1	AFAP1 antisense RNA 1 (non-protein coding)	84740	4	0.325397
1039704	A_24_P114334	41368	RMND5A	required for meiotic nuclear division 5 homolog A (S. cerevisiae)	64795	2	0.325379
1040754	A_32_P185229	36474	ATP8B2	ATPase, aminophospholipid transporter, class I, type 8B, member 2	57198	1	0.325346
1059292	A_24_P179903	201	AK2	adenylate kinase 2	204	1	0.325307
1019475	A_23_P6746	9778	IQSEC1	IQ motif and Sec7 domain 1	9922	3	0.325191
1040814	A_23_P502425	36407	MRPL47	mitochondrial ribosomal protein L47	57129	3	0.325121
1041067	A_23_P72138	36224	MRPS22	mitochondrial ribosomal protein S22	56945	3	0.32512
1052148	A_23_P162734	6017	RNF6	ring finger protein (C3H2C3 type) 6	6049	13	0.324708
1036378	A_23_P357207	76598	MRAP2	melanocortin 2 receptor accessory protein 2	112609	6	0.324581
1013370	CUST_4093_PI416261804	1016872	LOC100134173	dead end protein homolog 1-like	100134173	17|Un	0.324385
1049979	A_23_P64799	8035	AAAS	achalasia, adrenocortical insufficiency, alacrimia	8086	12	0.324262
1023318	A_32_P137266	58656	EFCAB7	EF-hand calcium binding domain 7	84455	1	0.324219
1023970	A_24_P88721	11000	RABL2A	RAB, member of RAS oncogene family-like 2A	11159	2	0.324154
1042186	A_23_P40896	34475	SLC25A36	solute carrier family 25 (pyrimidine nucleotide carrier ), member 36	55186	3	0.323925
1022010	A_23_P157371	10300	FAM3C	family with sequence similarity 3, member C	10447	7	0.323901
1034919	A_23_P255616	80113	NRSN1	neurensin 1	140767	6	0.323764
1053160	A_24_P98914	5181	PFKM	phosphofructokinase, muscle	5213	12	0.323664
1017756	CUST_427_PI416261804	35904	ASAH2	N-acylsphingosine amidohydrolase (non-lysosomal ceramidase) 2	56624	10	0.32354
1041639	A_23_P141484	35020	C17orf63	family with sequence similarity 222, member B	55731	17	0.323508
1029059	A_32_P107876	55945	FRAS1	Fraser syndrome 1	80144	4	0.323439
1047958	CUST_7236_PI416261804	9836	DOPEY2	dopey family member 2	9980	21	0.323107
1016653	A_23_P148807	8259	CDC7	cell division cycle 7 homolog (S. cerevisiae)	8317	1	0.322894
1033007	A_23_P110304	89687	CNOT6L	CCR4-NOT transcription complex, subunit 6-like	246175	4	0.322728
1033372	A_23_P362183	83731	ANKS6	ankyrin repeat and sterile alpha motif domain containing 6	203286	9	0.322691
1034457	A_32_P232455	80799	C1orf64	chromosome 1 open reading frame 64	149563	1	0.322544
1045905	A_24_P943613	22971	TBC1D1	TBC1 (tre-2/USP6, BUB2, cdc16) domain family, member 1	23216	4	0.322485
1039854	A_32_P9842	41017	MTMR14	myotubularin related protein 14	64419	3	0.322269
1042487	A_23_P90484	34227	FBXO17	seryl-tRNA synthetase 2, mitochondrial	54938	19	0.322222
1052948	A_23_P207999	5334	PMAIP1	phorbol-12-myristate-13-acetate-induced protein 1	5366	18	0.322193
1017131	A_23_P95231	34548	CASC1	cancer susceptibility candidate 1	55259	12	0.322062
1030947	CUST_179_PI416379584	124175	OR2AK2	olfactory receptor, family 2, subfamily AK, member 2	391191	1	0.322017
1039763	A_23_P416178	41328	CCDC136	coiled-coil domain containing 136	64753	7	0.321936
1037907	A_23_P27315	58250	EMILIN2	elastin microfibril interfacer 2	84034	18	0.321834
1016322	A_23_P254594	2779	GNRH1	gonadotropin-releasing hormone 1 (luteinizing-releasing hormone)	2796	8	0.321773
1025054	CUST_969_PI416379584	80776	FAM78B	family with sequence similarity 78, member B	149297	1	0.321764
1047013	A_23_P18579	10586	PTTG2	pituitary tumor-transforming 2	10744	4	0.32164
1046063	A_23_P77714	22814	CLUAP1	clusterin associated protein 1	23059	16	0.321608
1054595	A_23_P166459	3931	LGALS1	lectin, galactoside-binding, soluble, 1	3956	22	0.321594
1044362	A_23_P86855	28728	MACROD1	MACRO domain containing 1	28992	11	0.321591
1017751	A_23_P80867	59848	VWA5B2	von Willebrand factor A domain containing 5B2	90113	3	0.32157
1058922	A_23_P20852	546	AUH	AU RNA binding protein/enoyl-CoA hydratase	549	9	0.321488
1027468	A_24_P147407	60168	STRADA	STE20-related kinase adaptor alpha	92335	17	0.321446
1038626	CUST_813_PI416573500	55969	MOGAT2	monoacylglycerol O-acyltransferase 2	80168	11	0.321277
1047584	CUST_1746_PI416261804	10143	EIF1B	eukaryotic translation initiation factor 1B	10289	3	0.320999
1041401	A_23_P76557	35252	NDUFA12	NADH dehydrogenase (ubiquinone) 1 alpha subcomplex, 12	55967	12	0.320769
1037507	A_23_P110108	58762	SLC12A8	solute carrier family 12 (potassium/chloride transporters), member 8	84561	3	0.320711
1047877	A_23_P258221	9912	ABCC5	ATP-binding cassette, sub-family C (CFTR/MRP), member 5	10057	3	0.320687
1043647	A_23_P9086	30683	ZDHHC2	zinc finger, DHHC-type containing 2	51201	8	0.320644
1032845	A_24_P406060	90283	RNF144B	ring finger protein 144B	255488	6	0.320258
1022360	CUST_1547_PI416261804	32824	CHIC1	cysteine-rich hydrophobic domain 1	53344	X	0.319917
1046804	A_32_P17635	10771	SRSF8	serine/arginine-rich splicing factor 8	10929	11	0.31976
1044395	A_23_P19095	28702	SNX24	sorting nexin 24	28966	5	0.31962
1037944	A_23_P75260	58154	RASSF4	Ras association (RalGDS/AF-6) domain family member 4	83937	10	0.319406
1038930	CUST_5093_PI416261804	55612	TTC21B	tetratricopeptide repeat domain 21B	79809	2	0.319342
1031664	A_23_P165086	119456	NDUFS7	NADH dehydrogenase (ubiquinone) Fe-S protein 7, 20kDa (NADH-coenzyme Q reductase)	374291	19	0.31905
1035513	CUST_2010_PI416261804	79215	ZNF684	zinc finger protein 684	127396	1	0.318717
1029284	A_24_P100535	58083	SYT15	synaptotagmin XV	83849	10	0.318612
1030121	CUST_16291_PI416261804	23060	ACSL6	acyl-CoA synthetase long-chain family member 6	23305	5	0.318408
1018810	A_24_P178093	181671	LOC642661	translocase of outer mitochondrial membrane 40 homolog (yeast) pseudogene	642661	14	0.318344
1015727	A_23_P203115	59056	TMEM25	transmembrane protein 25	84866	11	0.318267
1064360	A_24_P930868	56623	GRIP2	glutamate receptor interacting protein 2	80852	3	0.318241
1036680	A_23_P132560	60097	NXPE3	neurexophilin and PC-esterase domain family, member 3	91775	3	0.318062
1044017	A_23_P17814	29977	PLA2G3	phospholipase A2, group III	50487	22	0.317961
1052411	A_24_P286465	5782	PURB	purine-rich element binding protein B	5814	7	0.317843
1051797	A_23_P153489	6285	CLEC11A	C-type lectin domain family 11, member A	6320	19	0.317584
1069986	A_24_P347418	22898	LRCH1	leucine-rich repeats and calponin homology (CH) domain containing 1	23143	13	0.317451
1044571	A_23_P3450	26974	TUBGCP4	tubulin, gamma complex associated protein 4	27229	15	0.317397
1037272	A_23_P71864	59085	FAM73B	family with sequence similarity 73, member B	84895	9	0.317328
1037562	A_23_P207387	58715	GHDC	GH3 domain containing	84514	17	0.3173
1048280	A_23_P134946	9540	LRRC14	leucine rich repeat containing 14	9684	8	0.317149
1056999	A_32_P196029	2237	FGF7	fibroblast growth factor 7	2252	15	0.316886
1048824	A_23_P73297	9098	MAGI1	membrane associated guanylate kinase, WW and PDZ domain containing 1	9223	3	0.316806
1030745	A_23_P153783	7349	USF2	upstream transcription factor 2, c-fos interacting	7392	19	0.316754
1022990	A_23_P218637	150713	LOC642393	-	642393	1	0.31673
1035665	A_23_P415633	79036	SGK494	uncharacterized serine/threonine-protein kinase SgK494	124923	17	0.316719
1048815	A_23_P7636	9107	PTTG1	pituitary tumor-transforming 1	9232	5	0.316621
1023509	A_32_P208120	36396	CAMK1D	calcium/calmodulin-dependent protein kinase ID	57118	10	0.316544
1053032	A_24_P942354	5274	PITPNA	phosphatidylinositol transfer protein, alpha	5306	17	0.316531
1044848	CUST_447_PI416261804	26255	CNNM1	cyclin M1	26507	10	0.316238
1043096	A_23_P111228	31285	COQ3	coenzyme Q3 homolog, methyltransferase (S. cerevisiae)	51805	6	0.316095
1049596	A_23_P89199	8467	COPS3	COP9 constitutive photomorphogenic homolog subunit 3 (Arabidopsis)	8533	17	0.315794
1015203	A_24_P162929	80957	FAM119A	methyltransferase like 21A	151194	2	0.315574
1036805	A_23_P41541	59972	PRMT10	protein arginine methyltransferase 10 (putative)	90826	4	0.315304
1036819	A_24_P354954	59959	CCDC126	coiled-coil domain containing 126	90693	7	0.315226
1024126	A_24_P347624	6598	SNRPN	small nuclear ribonucleoprotein polypeptide N	6638	15	0.315169
1053864	CUST_204_PI417507815	4656	NUBP1	nucleotide binding protein 1	4682	16	0.315138
1043126	CUST_12369_PI416261804	31231	HIGD1B	HIG1 hypoxia inducible domain family, member 1B	51751	17	0.31504
1046010	A_23_P365189	22880	CAMTA2	calmodulin binding transcription activator 2	23125	17	0.314635
1025164	A_23_P99141	26984	GPR162	G protein-coupled receptor 162	27239	12	0.314606
1039144	A_23_P15375	55440	ARMC7	armadillo repeat containing 7	79637	17	0.314553
1036352	A_23_P68327	76627	CCDC104	coiled-coil domain containing 104	112942	2	0.314537
1017128	A_24_P33508	134184	2019-03-11	membrane-associated ring finger (C3HC4) 11	441061	5	0.314484
1053109	A_23_P159671	5224	PHKA2	phosphorylase kinase, alpha 2 (liver)	5256	X	0.31424
1013747	CUST_11357_PI416261804	125523	RP1-90J20.7	uncharacterized LOC401232	401232	6	0.314222
1058861	A_23_P418373	596	BCL2L2	BCL2-like 2	599	14	0.314156
1024059	A_23_P109235	22669	RALY	RNA binding protein, autoantigenic (hnRNP-associated with lethal yellow homolog (mouse))	22913	20	0.314128
1021316	A_23_P61127	171125	LOC729164	hCG1732469	729164	2	0.314068
1043220	A_23_P162106	31122	MRPL48	mitochondrial ribosomal protein L48	51642	11	0.313983
1043553	A_24_P312845	30767	CEND1	cell cycle exit and neuronal differentiation 1	51286	11	0.313751
1011170	A_24_P165082	7629	ZNF230	zinc finger protein 222	7673	19	0.313684
1028892	A_23_P218646	8696	TNFRSF6B	tumor necrosis factor receptor superfamily, member 6b, decoy	8771	20	0.313604
1053679	A_23_P58953	4804	NQO2	NAD(P)H dehydrogenase, quinone 2	4835	6	0.313592
1037714	A_23_P146367	58480	C9orf89	chromosome 9 open reading frame 89	84270	9	0.313422
1053201	A_32_P119830	5146	PEG3AS	paternally expressed 3	5178	19	0.313316
1047502	A_23_P119196	10218	KLF2	Kruppel-like factor 2 (lung)	10365	19	0.313268
1020869	CUST_2510_PI416261804	182374	RP11-422J8.1	uncharacterized LOC728431	728431	1	0.313154
1026763	A_32_P117145	34656	LRDD	p53-induced death domain protein	55367	11	0.313149
1015960	A_23_P398275	122854	AC103965.1	uncharacterized LOC388152	388152	15	0.313064
1016720	A_23_P32036	34270	C9orf95	nicotinamide riboside kinase 1	54981	9	0.312988
1059211	A_23_P301530	285	ANK3	ankyrin 3, node of Ranvier (ankyrin G)	288	10	0.312917
1022234	A_23_P164946	54986	FKRP	fukutin related protein	79147	19	0.31283
1012519	A_24_P2948	23377	RUSC1	RUN and SH3 domain containing 1	23623	1	0.312799
1045839	A_23_P156748	23049	ANKS1A	ankyrin repeat and sterile alpha motif domain containing 1A	23294	6	0.312767
1030143	A_23_P501790	6797	MED22	mediator complex subunit 22	6837	9	0.312666
1035947	A_23_P150979	78684	MUCL1	mucin-like 1	118430	12	0.312614
1025775	CUST_2371_PI416261804	123155	C20orf107	family with sequence similarity 209, member B	388799	20	0.312498
1066220	A_23_P147166	35088	CACNA2D3	calcium channel, voltage-dependent, alpha 2/delta subunit 3	55799	3	0.312445
1059062	A_23_P98252	399	ARL2	ADP-ribosylation factor-like 2	402	11	0.312441
1013523	A_23_P68338	60208	TMEM169	transmembrane protein 169	92691	2	0.312325
1037494	A_32_P38637	58825	KRBA1	KRAB-A domain containing 1	84626	7	0.312012
1016906	A_23_P80643	6383	SETMAR	SET domain and mariner transposase fusion gene	6419	3	0.311954
1053788	A_23_P86774	4702	NDUFS8	NADH dehydrogenase (ubiquinone) Fe-S protein 8, 23kDa (NADH-coenzyme Q reductase)	4728	11	0.311797
1036870	A_23_P143047	59912	ATP6V1E2	ATPase, H+ transporting, lysosomal 31kDa, V1 subunit E2	90423	2	0.311774
1030196	A_23_P323924	78722	ZFYVE27	zinc finger, FYVE domain containing 27	118813	10	0.311671
1045388	A_23_P101297	23890	EML2	echinoderm microtubule associated protein like 2	24139	19	0.311653
1067834	A_24_P270452	81508	EML5	echinoderm microtubule associated protein like 5	161436	14	0.311538
1042718	A_23_P139297	34054	TRIM44	tripartite motif containing 44	54765	11	0.311467
1021873	A_23_P91727	9323	PICK1	protein interacting with PRKCA 1	9463	22	0.311368
1017170	A_23_P134809	8379	NSMAF	neutral sphingomyelinase (N-SMase) activation associated factor	8439	8	0.311365
1046528	A_23_P1199	11005	NUDT5	nudix (nucleoside diphosphate linked moiety X)-type motif 5	11164	10	0.311272
1012505	A_32_P10311	8580	MAPKSP1	late endosomal/lysosomal adaptor, MAPK and MTOR activator 3	8649	4	0.311268
1034567	A_23_P369983	80665	FAM98C	family with sequence similarity 98, member C	147965	19	0.311036
1033292	A_24_P69691	85562	ZNF25	zinc finger protein 25	219749	10	0.310861
1040101	A_23_P92025	40567	CIDEC	cell death-inducing DFFA-like effector c	63924	3	0.310687
1029593	A_23_P61945	4261	MITF	microphthalmia-associated transcription factor	4286	3	0.310559
1050984	A_23_P52311	6837	TAF5	TAF5 RNA polymerase II, TATA box binding protein (TBP)-associated factor, 100kDa	6877	10	0.310525
1040429	A_23_P30200	36990	PCDHB16	protocadherin beta 16	57717	5	0.310396
1039102	A_24_P244356	55474	NLRX1	NLR family member X1	79671	11	0.310334
1047047	A_32_P182439	10556	POLD3	polymerase (DNA-directed), delta 3, accessory subunit	10714	11	0.310253
1032250	A_23_P422794	94768	NSMCE2	non-SMC element 2, MMS21 homolog (S. cerevisiae)	286053	8	0.310212
1050140	A_24_P99838	7722	ZNF223	zinc finger protein 223	7766	19	0.31021
1016388	A_23_P101642	5762	PTPRH	protein tyrosine phosphatase, receptor type, H	5794	19	0.310189
1045822	A_32_P174365	23069	SATB2	SATB homeobox 2	23314	2	0.310111
1045911	A_23_P146187	22967	RRS1	RRS1 ribosome biogenesis regulator homolog (S. cerevisiae)	23212	8	0.310082
1023870	A_23_P110445	10161	APBB3	amyloid beta (A4) precursor protein-binding, family B, member 3	10307	5	0.310081
1043039	A_23_P12911	33143	C11orf24	chromosome 11 open reading frame 24	53838	11	0.310042
1024426	A_23_P159101	10908	SNRNP35	small nuclear ribonucleoprotein 35kDa (U11/U12)	11066	12	0.309907
1019383	A_23_P155376	54827	CRELD1	cysteine-rich with EGF-like domains 1	78987	3	0.309901
1067876	A_23_P37685	55455	TMEM204	transmembrane protein 204	79652	16	0.309817
1036316	A_23_P314666	76663	C1orf212	chromosome 1 open reading frame 212	113444	1	0.309797
1016854	A_23_P217797	8584	DDX3Y	DEAD (Asp-Glu-Ala-Asp) box polypeptide 3, Y-linked	8653	Y	0.309634
1070371	A_23_P43864	2551	GABRG3	gamma-aminobutyric acid (GABA) A receptor, gamma 3	2567	15	0.309386
1061148	A_24_P170801	182002	HEATR7A	HEAT repeat containing 7A	727957	8	0.309338
1058960	A_24_P168456	510	ATP5D	ATP synthase, H+ transporting, mitochondrial F1 complex, delta subunit	513	19	0.309216
1058892	A_23_P145357	575	BAK1	BCL2-antagonist/killer 1	578	6	0.308996
1043947	CUST_11703_PI416261804	30322	TAS2R9	taste receptor, type 2, member 9	50835	12	0.30875
1038099	A_24_P341853	57884	RP3-402G11.1	selenoprotein O	83642	22	0.308697
1046259	A_23_P209826	22604	AAK1	AP2 associated kinase 1	22848	2	0.308544
1038720	A_23_P112341	55812	RMI1	RMI1, RecQ mediated genome instability 1, homolog (S. cerevisiae)	80010	9	0.30846
1052298	A_32_P5251	5882	RARA	retinoic acid receptor, alpha	5914	17	0.308434
1036074	A_23_P68486	77744	C20orf108	family with sequence similarity 210, member B	116151	20	0.3082
1052764	A_23_P35796	5494	PPP2R5B	protein phosphatase 2, regulatory subunit B', beta	5526	11	0.30817
1024353	A_23_P78108	227	ALDOC	aldolase C, fructose-bisphosphate	230	17	0.308033
1063417	A_23_P371276	149622	RNF165	ring finger protein 165	494470	18	0.307785
1015026	CUST_5026_PI416261804	22646	ZBTB1	zinc finger and BTB domain containing 1	22890	14	0.307606
1036228	A_24_P357778	77545	SCAND3	SCAN domain containing 3	114821	6	0.307435
1033729	A_23_P413788	81769	FUT11	fucosyltransferase 11 (alpha (1,3) fucosyltransferase)	170384	10	0.307295
1039701	A_23_P60166	41371	DEPDC6	DEP domain containing MTOR-interacting protein	64798	8	0.307187
1034266	A_23_P404606	81109	C5orf41	CREB3 regulatory factor	153222	5	0.306833
1038830	CUST_663_PI416261804	55697	ZNF672	zinc finger protein 672	79894	1	0.306714
1024024	CUST_1781_PI416261804	85535	LRRC55	leucine rich repeat containing 55	219527	11	0.306713
1047314	A_23_P207280	10366	APPBP2	amyloid beta precursor protein (cytoplasmic tail) binding protein 2	10513	17	0.306698
1016934	A_32_P189413	152816	CTXN3	cortexin 3	613212	5	0.306574
1044756	CUST_8365_PI416261804	26698	RANBP6	RAN binding protein 6	26953	9	0.306556
1021357	A_32_P111507	133494	LOC440311	glioma tumor suppressor candidate region gene 2 pseudogene	440311	15	0.306503
1029550	A_23_P358957	10498	CAMKK2	calcium/calmodulin-dependent protein kinase kinase 2, beta	10645	12	0.3065
1056990	A_23_P211727	2242	FGF12	fibroblast growth factor 12	2257	3	0.30638
1041732	A_23_P170978	34946	ZNF692	zinc finger protein 692	55657	1	0.306361
1024084	A_23_P215175	9916	ABCF2	ATP-binding cassette, sub-family F (GCN20), member 2	10061	7	0.306313
1013293	A_24_P818010	1001567	LOC100133150	uncharacterized LOC100133150	100133150	3	0.30629
1016954	A_23_P156842	9380	EEF1E1	eukaryotic translation elongation factor 1 epsilon 1	9521	6	0.30622
1042485	A_24_P331904	34228	COMMD4	COMM domain containing 4	54939	15	0.306117
1044052	A_24_P46577	29825	ZNRD1	zinc ribbon domain containing 1	30834	6	0.306002
1045725	CUST_7495_PI416261804	23176	ITGB3BP	integrin beta 3 binding protein (beta3-endonexin)	23421	1	0.305831
1048845	A_23_P104146	9078	ZMYM4	zinc finger, MYM-type 4	9202	1	0.305709
1045270	A_23_P69267	25613	ABHD14A	abhydrolase domain containing 14A	25864	3	0.305491
1019087	A_23_P100478	58359	MYST1	K(lysine) acetyltransferase 8	84148	16	0.305403
1046533	A_24_P250650	10999	RABL2B	RAB, member of RAS oncogene family-like 2B	11158	22	0.305269
1036100	A_23_P326893	77722	CCDC151	coiled-coil domain containing 151	115948	19	0.305238
1032326	A_24_P225907	94559	DPH3	DPH3, KTI11 homolog (S. cerevisiae)	285381	3	0.305005
1039990	CUST_1542_PI416261804	40751	DUS1L	dihydrouridine synthase 1-like (S. cerevisiae)	64118	17	0.304786
1037651	A_23_P17074	58527	CCDC115	coiled-coil domain containing 115	84317	2	0.304685
1020066	A_23_P61180	34633	PLCXD1	phosphatidylinositol-specific phospholipase C, X domain containing 1	55344	X|Y	0.304654
1017876	A_24_P93736	152391	FLJ40292	uncharacterized LOC643210	643210	9	0.304483
1032757	A_32_P69930	90405	CCDC96	coiled-coil domain containing 96	257236	4	0.304437
1039819	CUST_7060_PI416261804	41192	TTTY15	testis-specific transcript, Y-linked 15 (non-protein coding)	64595	Y	0.304284
1011220	A_24_P198820	31235	CRKRS	cyclin-dependent kinase 12	51755	17	0.304197
1023331	CUST_16419_PI416261804	77340	TIRAP	toll-interleukin 1 receptor (TIR) domain containing adaptor protein	114609	11	0.303812
1035835	A_23_P64785	78830	ZNF641	zinc finger protein 641	121274	12	0.303287
1046687	CUST_13344_PI416261804	10861	LIAS	lipoic acid synthetase	11019	4	0.303266
1041921	A_23_P127339	34650	PI4K2A	phosphatidylinositol 4-kinase type 2 alpha	55361	10	0.303246
1039127	A_24_P107941	55453	C16orf57	chromosome 16 open reading frame 57	79650	16	0.303206
1055770	A_23_P393034	3021	HAS3	hyaluronan synthase 3	3038	16	0.303111
1032791	A_23_P157914	90366	MAMDC2	MAM domain containing 2	256691	9	0.302802
1044019	A_23_P74609	29976	G0S2	G0/G1switch 2	50486	1	0.302691
1059225	A_23_P78944	265	AMH	anti-Mullerian hormone	268	19	0.302631
1045679	A_24_P67096	23216	ABCA5	ATP-binding cassette, sub-family A (ABC1), member 5	23461	17	0.302459
1020508	A_23_P85990	55944	SIKE1	suppressor of IKBKE 1	80143	1	0.3024
1024884	A_24_P239076	60032	IGLL3P	immunoglobulin lambda-like polypeptide 3, pseudogene	91353	22	0.302372
1016821	CUST_7206_PI416261804	25536	DGCR9	DiGeorge syndrome critical region gene 9	25787	22	0.302309
1048455	A_23_P20882	9408	ATP6V1G1	ATPase, H+ transporting, lysosomal 13kDa, V1 subunit G1	9550	9	0.302044
1020168	CUST_1021_PI416573500	81501	MDGA2	MAM domain containing glycosylphosphatidylinositol anchor 2	161357	14	0.301859
1053196	A_23_P89589	5155	PER1	period homolog 1 (Drosophila)	5187	17	0.301381
1051134	A_24_P321369	6694	SRPR	signal recognition particle receptor (docking protein)	6734	11	0.301329
1057252	A_24_P236091	2011	ENO2	enolase 2 (gamma, neuronal)	2026	12	0.301308
1017427	A_32_P68335	166968	FAM108A4P	family with sequence similarity 108, member A4, pseudogene	648359	1	0.30124
1056199	A_23_P133474	2861	GPX3	glutathione peroxidase 3 (plasma)	2878	5	0.300999
1030170	A_24_P177604	59739	PPP1R3F	protein phosphatase 1, regulatory subunit 3F	89801	X	0.30088
1041998	A_23_P106162	34609	C14orf106	MIS18 binding protein 1	55320	14	0.300824
1028192	A_23_P102622	8708	MATN4	matrilin 4	8785	20	0.300723
1050893	A_23_P73577	6948	DYNLT3	dynein, light chain, Tctex-type 3	6990	X	0.300715
1054633	A_23_P201628	3890	LAMC1	laminin, gamma 1 (formerly LAMB2)	3915	1	0.30068
1052845	CUST_7870_PI416261804	5432	PPA1	pyrophosphatase (inorganic) 1	5464	10	0.30068
1012537	A_24_P315564	1016169	LOC100132261	uncharacterized LOC100132261	100132261	11	0.300573
1021937	CUST_573_PI416379584	25955	SPAG8	sperm associated antigen 8	26206	9	0.300547
1053633	A_23_P27734	4830	NPAS1	neuronal PAS domain protein 1	4861	19	0.300527
1042915	A_23_P112397	33752	FBXW5	F-box and WD repeat domain containing 5	54461	9	0.300505
1024275	A_23_P86252	5247	PIGC	phosphatidylinositol glycan anchor biosynthesis, class C	5279	1	0.300377
1016110	A_23_P7882	40456	SLC22A23	solute carrier family 22, member 23	63027	6	0.300309
1029042	CUST_8519_PI416261804	30870	RWDD1	RWD domain containing 1	51389	6	0.299983
1015608	CUST_1175_PI416379584	57287	URM1	ubiquitin related modifier 1	81605	9	0.299905
1038836	A_23_P50217	55694	ZNF671	zinc finger protein 671	79891	19	0.299859
1057422	A_23_P80032	1857	E2F1	E2F transcription factor 1	1869	20	0.299808
1053731	A_23_P30024	4759	NFKB1	nuclear factor of kappa light polypeptide gene enhancer in B-cells 1	4790	4	0.299709
1041937	A_23_P92213	34636	ABHD10	abhydrolase domain containing 10	55347	3	0.299594
1023918	A_23_P345575	2293	FOXO3	forkhead box O3	2309	6	0.299417
1048415	A_23_P419038	9433	CLOCK	clock homolog (mouse)	9575	4	0.299366
1015124	A_24_P238143	34362	LRRC37A4P	leucine rich repeat containing 37, member A4, pseudogene	55073	17	0.299343
1039178	CUST_5268_PI416261804	55412	C14orf138	methyltransferase like 21D	79609	14	0.29931
1026615	A_23_P88381	8581	NUMB	numb homolog (Drosophila)	8650	14	0.299272
1051654	A_23_P95213	6404	SFTPC	surfactant protein C	6440	8	0.299269
1058988	CUST_4597_PI416261804	484	ATP2A1	ATPase, Ca++ transporting, cardiac muscle, fast twitch 1	487	16	0.299248
1028164	A_23_P13018	9034	FIBP	fibroblast growth factor (acidic) intracellular binding protein	9158	11	0.299202
1012241	A_32_P55462	22972	ZFR2	zinc finger RNA binding protein 2	23217	19	0.299184
1015881	A_23_P89101	78992	2019-09-12	septin 12	124404	16	0.299001
1037512	A_32_P74964	58754	FAXC	failed axon connections homolog (Drosophila)	84553	6	0.298972
1013182	A_23_P129358	55720	SETD6	SET domain containing 6	79918	16	0.298713
1022785	A_23_P169887	2959	GTF3C2	general transcription factor IIIC, polypeptide 2, beta 110kDa	2976	2	0.298711
1033617	A_23_P53247	83409	DTX3	deltex homolog 3 (Drosophila)	196403	12	0.298196
1014657	CUST_16998_PI416261804	29997	NOX4	NADPH oxidase 4	50507	11	0.298171
1044602	A_24_P354488	26908	NAAA	N-acylethanolamine acid amidase	27163	4	0.29815
1053424	A_23_P2998	4986	OXA1L	oxidase (cytochrome c) assembly 1-like	5018	14	0.29768
1032521	A_24_P896373	94140	CCDC57	coiled-coil domain containing 57	284001	17	0.297498
1041807	A_23_P64669	34885	ZCCHC8	zinc finger, CCHC domain containing 8	55596	12	0.297212
1037835	A_23_P213441	58346	UTP15	UTP15, U3 small nucleolar ribonucleoprotein, homolog (S. cerevisiae)	84135	5	0.29712
1046415	A_23_P316121	11088	NXPH2	neurexophilin 2	11249	2	0.297071
1047479	A_24_P311917	10237	BTN3A3	butyrophilin, subfamily 3, member A3	10384	6	0.297011
1040016	A_23_P70307	40727	SMOC2	SPARC related modular calcium binding 2	64094	6	0.296951
1054131	A_32_P104469	4274	AFF1	AF4/FMR2 family, member 1	4299	4	0.29695
1055938	A_23_P84670	2885	GRIN1	glutamate receptor, ionotropic, N-methyl D-aspartate 1	2902	9	0.296946
1044874	A_23_P201655	26040	MYCBP	c-myc binding protein	26292	1	0.296891
1042453	A_24_P266734	34250	SSH3	slingshot homolog 3 (Drosophila)	54961	11	0.296842
1041181	A_23_P47682	35954	NRIP3	nuclear receptor interacting protein 3	56675	11	0.296675
1013438	CUST_7361_PI416261804	110344	PAR-SN	paternally expressed transcript PAR-SN	347746	15	0.296572
1017078	A_24_P405002	80785	PDIK1L	PDLIM1 interacting kinase 1 like	149420	1	0.296341
1054162	A_32_P74983	4252	MICB	MHC class I polypeptide-related sequence B	4277	6	0.296273
1025886	A_23_P434768	10604	NUP50	nucleoporin 50kDa	10762	22	0.296068
1044090	A_23_P39125	29730	GLTSCR2	glioma tumor suppressor candidate region gene 2	29997	19	0.295941
1058084	A_23_P254522	1277	COL4A4	collagen, type IV, alpha 4	1286	2	0.295758
1056899	A_23_P25835	2326	FNTB	farnesyltransferase, CAAX box, beta	2342	14	0.295653
1033633	A_23_P152047	82990	SCAMP5	secretory carrier membrane protein 5	192683	15	0.295548
1017148	A_23_P114210	1021987	LOC100292489	similar to POU domain, class 3, transcription factor 4	100292489	X	0.295543
1051983	A_23_P170352	6150	MRPL12	mitochondrial ribosomal protein L12	6182	17	0.295516
1048684	A_23_P208469	9226	LONP1	lon peptidase 1, mitochondrial	9361	19	0.295403
1031386	A_24_P272310	123289	MUSTN1	musculoskeletal, embryonic nuclear protein 1	389125	3	0.29529
1045625	A_23_P100883	23267	SUZ12	suppressor of zeste 12 homolog (Drosophila)	23512	17	0.295176
1053373	A_24_P926410	5021	PAH	phenylalanine hydroxylase	5053	12	0.294794
1032828	A_23_P324813	90308	BCL6B	B-cell CLL/lymphoma 6, member B	255877	17	0.294725
1051284	A_23_P67228	6578	SNAPC2	small nuclear RNA activating complex, polypeptide 2, 45kDa	6618	19	0.29471
1058221	CUST_161_PI416408490	1120	CHRM1	cholinergic receptor, muscarinic 1	1128	11	0.294702
1015767	A_32_P226205	59602	ZFHX2	zinc finger homeobox 2	85446	14	0.294594
1037138	A_23_P70748	59208	REPS1	RALBP1 associated Eps domain containing 1	85021	6	0.294578
1039959	A_24_P302574	40805	OSGEPL1	O-sialoglycoprotein endopeptidase-like 1	64172	2	0.294161
1044113	A_23_P63816	29715	NRBF2	nuclear receptor binding factor 2	29982	10	0.294046
1048719	A_23_P118946	9197	B4GALT6	UDP-Gal:betaGlcNAc beta 1,4- galactosyltransferase, polypeptide 6	9331	18	0.294038
1031682	A_23_P85922	110807	BMP8A	bone morphogenetic protein 8a	353500	1	0.293975
1049388	A_23_P54649	8646	TRADD	TNFRSF1A-associated via death domain	8717	16	0.29385
1049922	A_23_P211007	8153	NRIP1	nuclear receptor interacting protein 1	8204	21	0.293767
1059495	A_24_P172990	13	AARS	alanyl-tRNA synthetase	16	16	0.293644
1055454	A_23_P14986	3271	HSD11B2	hydroxysteroid (11-beta) dehydrogenase 2	3291	16	0.293633
1036749	CUST_7607_PI416261804	60033	LRP5L	low density lipoprotein receptor-related protein 5-like	91355	22	0.293475
1051959	A_23_P141329	6165	RPS6KB1	ribosomal protein S6 kinase, 70kDa, polypeptide 1	6198	17	0.29345
1034672	A_23_P301340	80541	C17orf56	chromosome 17 open reading frame 56	146705	17	0.293305
1054171	A_23_P51548	4234	MGST3	microsomal glutathione S-transferase 3	4259	1	0.293208
1027268	A_23_P211302	10627	WDR4	WD repeat domain 4	10785	21	0.293153
1029761	CUST_780_PI416379584	82227	SYNPO2	synaptopodin 2	171024	4	0.293001
1047229	A_24_P174824	10422	SLU7	SLU7 splicing factor homolog (S. cerevisiae)	10569	5	0.29291
1057648	A_23_P217637	1666	TIMM8A	translocase of inner mitochondrial membrane 8 homolog A (yeast)	1678	X	0.292745
1042244	A_23_P1145	34438	MTPAP	mitochondrial poly(A) polymerase	55149	10	0.292624
1053805	A_23_P92362	4691	NDUFC1	NADH dehydrogenase (ubiquinone) 1, subcomplex unknown, 1, 6kDa	4717	4	0.292537
1022389	CUST_15480_PI416261804	37301	CREBZF	CREB/ATF bZIP transcription factor	58487	11	0.292477
1034486	A_23_P137543	80762	ZNF362	zinc finger protein 362	149076	1	0.292256
1010946	CUST_96_PI416379584	180634	LOC728819	hCG1645220	728819	2	0.292203
1029571	CUST_326_PI416379584	25994	OR2M4	olfactory receptor, family 2, subfamily M, member 4	26245	1	0.292102
1040755	A_24_P215765	36470	ATP10A	ATPase, class V, type 10A	57194	15	0.292094
1037731	A_23_P431933	58464	CAMKK1	calcium/calmodulin-dependent protein kinase kinase 1, alpha	84254	17	0.292011
1033832	CUST_12585_PI416261804	81672	RNF168	ring finger protein 168, E3 ubiquitin protein ligase	165918	3	0.291937
1039973	A_23_P68155	40768	IFIH1	interferon induced with helicase C domain 1	64135	2	0.291861
1049434	A_23_P89410	8609	BECN1	beclin 1, autophagy related	8678	17	0.291756
1048979	A_24_P382119	8987	MTMR4	myotubularin related protein 4	9110	17	0.291692
1023022	A_32_P32254	1282	COL6A1	collagen, type VI, alpha 1	1291	21	0.291605
1033901	A_23_P62588	81604	CALML6	calmodulin-like 6	163688	1	0.291485
1034944	A_23_P421811	80051	C20orf132	chromosome 20 open reading frame 132	140699	20	0.291472
1039254	CUST_1404_PI416261804	55224	KREMEN2	kringle containing transmembrane protein 2	79412	16	0.291446
1058926	A_23_P136058	542	ATR	ataxia telangiectasia and Rad3 related	545	3	0.291317
1040757	A_23_P27571	36468	MCOLN1	mucolipin 1	57192	19	0.291231
1050772	A_23_P37654	7037	NKX2-1	NK2 homeobox 1	7080	14	0.291167
1046295	A_23_P44617	22576	COPG	coatomer protein complex, subunit gamma 1	22820	3	0.291108
1040337	A_23_P125348	37299	TRAPPC1	trafficking protein particle complex 1	58485	17	0.291091
1050861	A_23_P414771	6977	TFAM	transcription factor A, mitochondrial	7019	10	0.290954
1026993	CUST_11335_PI416261804	22787	USP33	ubiquitin specific peptidase 33	23032	1	0.290719
1015738	A_23_P145054	85735	FAM162B	family with sequence similarity 162, member B	221303	6	0.290701
1020930	A_23_P136573	8790	ST3GAL5	ST3 beta-galactoside alpha-2,3-sialyltransferase 5	8869	2	0.290511
1060256	A_32_P89837	7144	TRAF3	TNF receptor-associated factor 3	7187	14	0.290478
1010907	A_32_P130641	36792	STARD9	StAR-related lipid transfer (START) domain containing 9	57519	15	0.290421
1029441	A_23_P37994	23901	TP53TG3	TP53 target 3	24150	16	0.290273
1013454	A_32_P19887	83394	METT5D1	methyltransferase like 15	196074	11	0.290267
1036087	A_23_P50259	77736	ZNF526	zinc finger protein 526	116115	19	0.29006
1056246	A_23_P159237	2826	GPR20	G protein-coupled receptor 20	2843	8	0.289989
1058761	A_23_P42935	669	BRAF	v-raf murine sarcoma viral oncogene homolog B1	673	7	0.289827
1029607	A_24_P408321	9741	OSBPL2	oxysterol binding protein-like 2	9885	20	0.289772
1042168	A_23_P98930	34485	C12orf35	chromosome 12 open reading frame 35	55196	12	0.289746
1043937	A_23_P105495	30327	TAS2R14	taste receptor, type 2, member 14	50840	12	0.289719
1016908	A_23_P361049	4404	MYO1B	myosin IB	4430	2	0.28965
1053728	A_23_P106002	4761	NFKBIA	nuclear factor of kappa light polypeptide gene enhancer in B-cells inhibitor, alpha	4792	14	0.289582
1035129	A_23_P157022	79662	ZNF786	zinc finger protein 786	136051	7	0.289513
1046338	A_23_P151106	11166	PHB2	prohibitin 2	11331	12	0.289408
1019473	A_23_P387585	83743	FAM226A	family with sequence similarity 226, member A (non-protein coding)	203429	X	0.289361
1035879	A_23_P1682	78782	TMEM45B	transmembrane protein 45B	120224	11	0.289337
1049327	A_23_P141770	8699	NAPG	N-ethylmaleimide-sensitive factor attachment protein, gamma	8774	18	0.289293
1053794	A_23_P257198	4698	NDUFS4	NADH dehydrogenase (ubiquinone) Fe-S protein 4, 18kDa (NADH-coenzyme Q reductase)	4724	5	0.288935
1032996	A_32_P37360	89770	LACE1	lactation elevated 1	246269	6	0.288916
1034725	A_23_P163195	80448	LRFN5	leucine rich repeat and fibronectin type III domain containing 5	145581	14	0.288862
1058908	A_23_P71268	560	AZGP1	alpha-2-glycoprotein 1, zinc-binding	563	7	0.288841
1024670	A_23_P86012	3889	LAMB3	laminin, beta 3	3914	1	0.288707
1038020	A_23_P121885	58087	ROPN1L	rhophilin associated tail protein 1-like	83853	5	0.288706
1032291	A_23_P346982	94622	DTWD2	DTW domain containing 2	285605	5	0.288667
1018278	A_24_P200694	1000851	LOC100289525	hypothetical protein LOC100289525	100289525	6	0.288654
1010593	A_23_P52589	7996	RASSF7	Ras association (RalGDS/AF-6) domain family (N-terminal) member 7	8045	11	0.288609
1017914	A_23_P162199	55640	PIP4K2C	phosphatidylinositol-5-phosphate 4-kinase, type II, gamma	79837	12	0.288588
1018291	A_23_P66487	6563	SMARCD2	SWI/SNF related, matrix associated, actin dependent regulator of chromatin, subfamily d, member 2	6603	17	0.288563
1043326	A_23_P111288	31002	TMEM14C	transmembrane protein 14C	51522	6	0.288494
1032778	A_23_P131089	90379	KANK3	KN motif and ankyrin repeat domains 3	256949	19	0.288493
1050128	A_23_P4294	7731	ZNF232	zinc finger protein 232	7775	17	0.288365
1049946	A_32_P132438	8114	AKAP1	A kinase (PRKA) anchor protein 1	8165	17	0.288344
1015964	A_23_P208482	10186	CLEC4M	C-type lectin domain family 4, member M	10332	19	0.288147
1048086	A_23_P109928	9717	PSMD6	proteasome (prosome, macropain) 26S subunit, non-ATPase, 6	9861	3	0.288095
1012092	CUST_15283_PI416261804	109874	BEX5	brain expressed, X-linked 5	340542	X	0.287846
1037393	CUST_514_PI416261804	58921	PLEKHA8	pleckstrin homology domain containing, family A (phosphoinositide binding specific) member 8	84725	7	0.287761
1015994	A_23_P50357	23125	ARHGEF18	Rho/Rac guanine nucleotide exchange factor (GEF) 18	23370	19	0.287732
1056295	A_23_P106575	2789	GOT2	glutamic-oxaloacetic transaminase 2, mitochondrial (aspartate aminotransferase 2)	2806	16	0.287676
1048622	A_23_P2262	9276	MED21	mediator complex subunit 21	9412	12	0.287606
1041835	A_23_P77669	34854	ZNF821	zinc finger protein 821	55565	16	0.287586
1047046	CUST_4783_PI416261804	10558	TBR1	T-box, brain, 1	10716	2	0.287583
1048337	A_23_P169479	9486	GNA14	guanine nucleotide binding protein (G protein), alpha 14	9630	9	0.287579
1045682	A_23_P128094	23212	ABCB9	ATP-binding cassette, sub-family B (MDR/TAP), member 9	23457	12	0.287152
1021204	A_23_P3592	3279	HSF4	heat shock transcription factor 4	3299	16	0.287125
1066929	A_23_P56437	9196	GTF3C3	general transcription factor IIIC, polypeptide 3, 102kDa	9330	2	0.287125
1015716	A_24_P380679	94755	C7orf53	chromosome 7 open reading frame 53	286006	7	0.287036
1054003	A_24_P51118	4481	MTAP	methylthioadenosine phosphorylase	4507	9	0.286864
1023808	A_23_P252371	5900	RBBP8	retinoblastoma binding protein 8	5932	18	0.286825
1040775	A_24_P23034	36445	ZNFX1	zinc finger, NFX1-type containing 1	57169	20	0.286749
1020601	A_23_P212025	90109	ZBTB38	zinc finger and BTB domain containing 38	253461	3	0.286654
1044344	A_23_P215132	28798	WDR91	WD repeat domain 91	29062	7	0.286562
1040807	A_23_P103601	36411	MAN1C1	mannosidase, alpha, class 1C, member 1	57134	1	0.286525
1044028	A_23_P137361	29966	WDR8	WD repeat containing, antisense to TP73	49856	1	0.286486
1019722	A_24_P316939	9084	LRRFIP1	leucine rich repeat (in FLII) interacting protein 1	9208	2	0.286477
1038619	A_24_P96961	55977	SPSB1	splA/ryanodine receptor domain and SOCS box containing 1	80176	1	0.286449
1053198	A_23_P83436	5152	PEPD	peptidase D	5184	19	0.286433
1037548	A_23_P6762	58723	JAGN1	jagunal homolog 1 (Drosophila)	84522	3	0.286417
1042939	A_23_P254768	33726	HCG4	HLA complex group 4 (non-protein coding)	54435	6	0.286117
1012049	A_23_P136460	30787	FAM13B	family with sequence similarity 13, member B	51306	5	0.286116
1048843	A_23_P201845	9080	ZMYM6	zinc finger, MYM-type 6	9204	1	0.286097
1058767	A_23_P110052	664	FOXL2	forkhead box L2	668	3	0.286056
1030069	CUST_17_PI416383280	9736	ZBTB39	zinc finger and BTB domain containing 39	9880	12	0.286051
1036718	A_24_P322229	60068	RASL10B	RAS-like, family 10, member B	91608	17	0.285967
1057230	A_23_P95060	2034	EPHB3	EPH receptor B3	2049	3	0.285915
1016316	A_23_P51051	7657	ZNF142	zinc finger protein 142	7701	2	0.285817
1045511	A_23_P151018	23346	LEMD3	LEM domain containing 3	23592	12	0.285594
1050353	A_23_P130158	7430	WNT3	wingless-type MMTV integration site family, member 3	7473	17	0.285434
1039489	A_23_P209426	41851	TRAK2	trafficking protein, kinesin binding 2	66008	2	0.285346
1032244	A_23_P382128	94794	C8orf31	chromosome 8 open reading frame 31	286122	8	0.285336
1020650	A_24_P205019	37314	ZNF250	zinc finger protein 250	58500	8	0.285312
1010649	A_23_P126486	59000	CROCCP2	ciliary rootlet coiled-coil, rootletin pseudogene 2	84809	1	0.285044
1042253	A_23_P151059	34427	FAM90A1	family with sequence similarity 90, member A1	55138	12	0.285003
1016592	A_23_P428640	59957	PPP1R3E	protein phosphatase 1, regulatory subunit 3E	90673	14	0.284954
1041877	A_23_P12733	34795	H2AFY2	H2A histone family, member Y2	55506	10	0.284871
1035949	A_23_P170733	78683	ANTXR2	anthrax toxin receptor 2	118429	4	0.284857
1047075	CUST_7284_PI416261804	10534	GNB5	guanine nucleotide binding protein (G protein), beta 5	10681	15	0.284541
1016218	A_32_P178966	1002442	TMEM170B	transmembrane protein 170B	100113407	6	0.284523
1052429	A_23_P159255	5765	PTPRM	protein tyrosine phosphatase, receptor type, M	5797	18	0.284487
1058979	CUST_1382_PI416379584	487	ATP2B1	ATPase, Ca++ transporting, plasma membrane 1	490	12	0.28428
1015691	A_23_P388400	59616	TANC1	tetratricopeptide repeat, ankyrin repeat and coiled-coil containing 1	85461	2	0.284244
1019997	A_32_P172141	30420	CDON	Cdon homolog (mouse)	50937	11	0.284141
1020396	A_23_P70677	85785	C6ORF228	chromosome 6 open reading frame 228	221710	6	0.28412
1023814	A_24_P202555	22849	SIPA1L3	signal-induced proliferation-associated 1 like 3	23094	19	0.284096
1039414	A_24_P119482	54888	SECISBP2	SECIS binding protein 2	79048	9	0.283995
1038107	A_23_P101237	57850	C18orf21	chromosome 18 open reading frame 21	83608	18	0.283874
1050783	A_23_P17624	7031	TIAM1	T-cell lymphoma invasion and metastasis 1	7074	21	0.283769
1054606	A_23_P53476	3920	LDHB	lactate dehydrogenase B	3945	12	0.283628
1018706	A_24_P127701	171974	LOC651856	uncharacterized LOC651856	651856	3	0.283363
1037994	A_24_P341985	58109	BCO2	beta-carotene oxygenase 2	83875	11	0.283275
1049141	A_23_P80213	8861	TOP3B	topoisomerase (DNA) III beta	8940	22	0.283195
1038261	A_32_P25253	57371	ISCA1	iron-sulfur cluster assembly 1 homolog (S. cerevisiae)	81689	9	0.28316
1030124	A_23_P14957	1033	CDR2	cerebellar degeneration-related protein 2, 62kDa	1039	16	0.283097
1045302	A_23_P57576	25579	SULT4A1	sulfotransferase family 4A, member 1	25830	22	0.283048
1044305	A_23_P254498	28834	RANGRF	RAN guanine nucleotide release factor	29098	17	0.283033
1033518	A_23_P5435	83582	KRTCAP3	keratinocyte associated protein 3	200634	2	0.282974
1054816	A_23_P29057	3738	KCNJ6	potassium inwardly-rectifying channel, subfamily J, member 6	3763	21	0.282942
1038651	A_23_P76983	55928	C14orf45	chromosome 14 open reading frame 45	80127	14	0.282769
1059100	A_24_P125273	376	ARL4D	ADP-ribosylation factor-like 4D	379	17	0.282766
1049194	A_23_P110062	8814	EIF2B5	eukaryotic translation initiation factor 2B, subunit 5 epsilon, 82kDa	8893	3	0.28273
1016783	A_23_P3574	57279	GFOD2	glucose-fructose oxidoreductase domain containing 2	81577	16	0.282441
1036856	A_23_P4323	59927	SCRN2	secernin 2	90507	17	0.282411
1045578	A_23_P87513	23299	ATP6V0A2	ATPase, H+ transporting, lysosomal V0 subunit a2	23545	12	0.282384
1033289	A_23_P393144	85564	GJD4	gap junction protein, delta 4, 40.1kDa	219770	10	0.282366
1043294	CUST_9062_PI416261804	31028	SIRT6	sirtuin 6	51548	19	0.282288
1016472	A_23_P65110	28862	RACGAP1P	Rac GTPase activating protein 1	29127	12	0.282266
1057560	A_23_P200741	1793	DPT	dermatopontin	1805	1	0.28226
1022110	CUST_294_PI416408490	2828	GPR22	G protein-coupled receptor 22	2845	7	0.282229
1042445	A_23_P60506	34258	C4orf27	chromosome 4 open reading frame 27	54969	4	0.282163
1022803	A_23_P96641	5602	PRPS2	phosphoribosyl pyrophosphate synthetase 2	5634	X	0.282007
1058560	A_32_P161762	856	RUNX2	runt-related transcription factor 2	860	6	0.281661
1035065	A_24_P129483	79743	PIP5KL1	phosphatidylinositol-4-phosphate 5-kinase-like 1	138429	9	0.281513
1047516	CUST_9401_PI416261804	10203	ABCA9	ATP-binding cassette, sub-family A (ABC1), member 9	10350	17	0.281443
1052189	A_23_P320578	5972	RGS16	regulator of G-protein signaling 16	6004	1	0.281421
1040331	A_32_P182388	37306	ZNF77	zinc finger protein 77	58492	19	0.281308
1017080	A_23_P216549	9709	RUSC2	RUN and SH3 domain containing 2	9853	9	0.281299
1018572	A_23_P71821	5058	PBX3	pre-B-cell leukemia homeobox 3	5090	9	0.281243
1045370	A_23_P145175	23900	ZNF318	zinc finger protein 318	24149	6	0.281176
1027171	A_23_P34115	3401	IDH3G	isocitrate dehydrogenase 3 (NAD+) gamma	3421	X	0.280928
1049636	CUST_3500_PI416261804	8439	PARG	poly (ADP-ribose) glycohydrolase	8505	10	0.280758
1034270	A_32_P126311	81103	SLC38A9	solute carrier family 38, member 9	153129	5	0.280338
1049094	A_23_P163546	8894	TAF1C	TATA box binding protein (TBP)-associated factor, RNA polymerase I, C, 110kDa	9013	16	0.280304
1034198	A_23_P349504	81210	IQUB	IQ motif and ubiquitin domain containing	154865	7	0.280292
1048223	A_24_P26170	9586	VPRBP	Vpr (HIV-1) binding protein	9730	3	0.280029
1020799	A_23_P428287	9907	GJC1	gap junction protein, gamma 1, 45kDa	10052	17	0.279931
1024280	A_23_P205489	23183	SLC7A8	solute carrier family 7 (amino acid transporter light chain, L system), member 8	23428	14	0.27991
1032750	A_32_P162150	90414	MAP3K7IP3	TGF-beta activated kinase 1/MAP3K7 binding protein 3	257397	X	0.279887
1020033	A_23_P111724	81195	RUNDC3B	RUN domain containing 3B	154661	7	0.279828
1051238	A_24_P282210	6610	SOLH	small optic lobes homolog (Drosophila)	6650	16	0.279745
1039774	A_23_P205529	41320	METT11D1	methyltransferase like 17	64745	14	0.279653
1067617	A_24_P102362	83479	ZNF48	zinc finger protein 48	197407	16	0.279452
1045493	A_23_P62959	23366	PHLDA3	pleckstrin homology-like domain, family A, member 3	23612	1	0.279347
1038958	A_23_P64919	55588	RERGL	RERG/RAS-like	79785	12	0.27923
1044625	A_23_P25849	26878	KCNH5	potassium voltage-gated channel, subfamily H (eag-related), member 5	27133	14	0.279221
1023791	A_23_P117778	59183	UBL7	ubiquitin-like 7 (bone marrow stromal cell-derived)	84993	15	0.27915
1037408	A_32_P209208	58896	CAPS2	calcyphosine 2	84698	12	0.27902
1016473	A_23_P48217	57277	APOLD1	apolipoprotein L domain containing 1	81575	12	0.278905
1039719	A_32_P85230	41355	AEN	apoptosis enhancing nuclease	64782	15	0.278829
1030454	A_24_P245358	495	ATP5A1	ATP synthase, H+ transporting, mitochondrial F1 complex, alpha subunit 1, cardiac muscle	498	18	0.278825
1014151	CUST_6034_PI416261804	83771	SLC44A5	solute carrier family 44, member 5	204962	1	0.278788
1026497	A_23_P92073	9894	PARP3	poly (ADP-ribose) polymerase family, member 3	10039	3	0.278697
1034329	A_23_P372334	81024	CCDC12	coiled-coil domain containing 12	151903	3	0.278661
1041065	A_23_P380834	36225	C11orf30	chromosome 11 open reading frame 30	56946	11	0.278607
1050714	A_24_P50759	7081	TNF	tumor necrosis factor	7124	6	0.278496
1055151	A_23_P417282	3460	IGF1R	insulin-like growth factor 1 receptor	3480	15	0.278494
1063221	A_32_P7146	167952	LOC644242	uncharacterized LOC644242	644242	1	0.278493
1041794	A_24_P366315	34894	KIF21A	kinesin family member 21A	55605	12	0.278428
1039540	A_23_P100141	41293	C16orf28	unkempt homolog (Drosophila)-like	64718	16	0.278312
1046255	A_23_P164468	22606	ADNP2	ADNP homeobox 2	22850	18	0.278157
1015274	A_24_P265051	60065	PLXNA4	plexin A4	91584	7	0.278119
1056545	CUST_15_PI416558205	2556	GAD2	glutamate decarboxylase 2 (pancreatic islets and brain, 65kDa)	2572	10	0.27811
1054829	A_23_P74943	3731	KCNH1	potassium voltage-gated channel, subfamily H (eag-related), member 1	3756	1	0.278063
1029105	A_23_P71433	34573	UBE2W	ubiquitin-conjugating enzyme E2W (putative)	55284	8	0.278005
1054962	A_23_P27677	3636	IRF3	interferon regulatory factor 3	3661	19	0.27746
1056762	CUST_542_PI417557136	2541	GABRA4	gamma-aminobutyric acid (GABA) A receptor, alpha 4	2557	4	0.277371
1057139	A_23_P62999	2119	EXTL1	exostoses (multiple)-like 1	2134	1	0.277362
1045257	A_23_P258136	25627	MXRA5	matrix-remodelling associated 5	25878	X	0.277327
1032514	A_23_P55376	94160	KIAA1267	KAT8 regulatory NSL complex subunit 1	284058	17	0.277322
1020364	A_24_P614148	1003731	A_24_P614148	AGILENT probe A_24_P614148 (non-RefSeq)	100288064	NA	0.277317
1036476	A_23_P74981	60284	ZNF670	zinc finger protein 670	93474	1	0.277243
1048114	A_23_P76015	9684	ARHGEF17	Rho guanine nucleotide exchange factor (GEF) 17	9828	11	0.277183
1036810	A_23_P307400	59968	CEP95	centrosomal protein 95kDa	90799	17	0.276855
1034952	CUST_314_PI416261804	80041	CBLN4	cerebellin 4 precursor	140689	20	0.276424
1032537	A_24_P237624	94103	C16orf79	chromosome 16 open reading frame 79	283870	16	0.276416
1021132	A_23_P104892	1967	EIF4G2	eukaryotic translation initiation factor 4 gamma, 2	1982	11	0.276396
1026037	A_23_P63017	3939	LGALS8	lectin, galactoside-binding, soluble, 8	3964	1	0.276206
1053833	A_23_P43566	4676	NDUFA8	NADH dehydrogenase (ubiquinone) 1 alpha subcomplex, 8, 19kDa	4702	9	0.276174
1019640	A_24_P166613	34038	EPDR1	ependymin related protein 1 (zebrafish)	54749	7	0.276139
1032961	A_32_P129200	90115	CADM2	cell adhesion molecule 2	253559	3	0.276066
1029311	A_23_P358009	23096	DNAJC16	DnaJ (Hsp40) homolog, subfamily C, member 16	23341	1	0.275967
1042936	A_23_P122662	33729	GFOD1	glucose-fructose oxidoreductase domain containing 1	54438	6	0.275737
1042845	A_23_P91001	33820	ASNSD1	asparagine synthetase domain containing 1	54529	2	0.275681
1044168	A_23_P55468	29661	TIMM22	translocase of inner mitochondrial membrane 22 homolog (yeast)	29928	17	0.275624
1047813	CUST_6537_PI416261804	9975	ACTR1B	ARP1 actin-related protein 1 homolog B, centractin beta (yeast)	10120	2	0.275524
1030198	A_32_P43465	7526	ZNF182	zinc finger protein 182	7569	X	0.275513
1033603	A_23_P313512	83427	DCP1B	DCP1 decapping enzyme homolog B (S. cerevisiae)	196513	12	0.275484
1015683	A_23_P124962	23379	FAM89B	family with sequence similarity 89, member B	23625	11	0.275233
1028334	A_24_P143492	34942	BCAS4	breast carcinoma amplified sequence 4	55653	20	0.275161
1056380	A_23_P39766	2727	GLS	glutaminase	2744	2	0.275115
1018479	A_23_P145068	25570	MTO1	mitochondrial translation optimization 1 homolog (S. cerevisiae)	25821	6	0.275071
1022524	A_32_P106732	36970	FANCM	Fanconi anemia, complementation group M	57697	14	0.275037
1027322	A_23_P16908	59991	DHX57	DEAH (Asp-Glu-Ala-Asp/His) box polypeptide 57	90957	2	0.275019
1011694	CUST_57_PI416383280	125885	VWC2L	von Willebrand factor C domain containing protein 2-like	402117	2	0.275014
1039859	A_23_P433188	41013	GZF1	GDNF-inducible zinc finger protein 1	64412	20	0.275005
1038591	A_23_P209731	56011	ARMC9	armadillo repeat containing 9	80210	2	0.274733
1053300	A_23_P79968	5094	PCSK2	proprotein convertase subtilisin/kexin type 2	5126	20	0.274725
1039717	CUST_10812_PI416261804	41356	RBM15	RNA binding motif protein 15	64783	1	0.274638
1022469	A_32_P118568	10582	RFPL1-AS1	RFPL1 antisense RNA 1 (non-protein coding)	10740	22	0.27449
1021629	A_24_P30314	169455	C16ORF52	chromosome 16 open reading frame 52	730094	16	0.274482
1017925	A_23_P397978	94742	FAM115C	family with sequence similarity 115, member C	285966	7	0.274255
1041529	A_23_P91140	35113	PECR	peroxisomal trans-2-enoyl-CoA reductase	55825	2	0.274207
1020592	A_23_P22970	8437	PIK3R3	phosphoinositide-3-kinase, regulatory subunit 3 (gamma)	8503	1	0.27417
1032568	CUST_12434_PI416261804	93996	SLC46A3	solute carrier family 46, member 3	283537	13	0.274126
1041682	A_23_P130865	34991	CCDC94	coiled-coil domain containing 94	55702	19	0.274045
1011752	CUST_698_PI416573500	109693	FAM58BP	family with sequence similarity 58, member B, pseudogene	339521	1	0.274038
1017261	A_24_P865226	133534	AC120114.2	uncharacterized LOC440356	440356	16	0.273994
1028238	CUST_14309_PI416261804	5173	ATP8B1	ATPase, aminophospholipid transporter, class I, type 8B, member 1	5205	18	0.273973
1010611	A_24_P20630	30658	LEF1	lymphoid enhancer-binding factor 1	51176	4	0.273902
1046580	A_23_P335428	10953	HIBADH	3-hydroxyisobutyrate dehydrogenase	11112	7	0.273865
1030406	CUST_15937_PI416261804	40933	NFKBIZ	nuclear factor of kappa light polypeptide gene enhancer in B-cells inhibitor, zeta	64332	3	0.273601
1027307	A_23_P420692	8431	PPFIA4	protein tyrosine phosphatase, receptor type, f polypeptide (PTPRF), interacting protein (liprin), alpha 4	8497	1	0.273508
1047017	A_23_P254165	10584	RAI2	retinoic acid induced 2	10742	X	0.273408
1050799	A_23_P201047	7017	THBS3	thrombospondin 3	7059	1	0.273272
1044286	A_23_P44768	28846	TBK1	TANK-binding kinase 1	29110	12	0.273255
1039114	A_23_P129157	55464	NEIL1	nei endonuclease VIII-like 1 (E. coli)	79661	15	0.273217
1040855	A_23_P10077	36382	PNPLA2	patatin-like phospholipase domain containing 2	57104	11	0.273109
1037947	A_23_P74229	58148	STK40	serine/threonine kinase 40	83931	1	0.273042
1019339	CUST_1333_PI416573500	10450	TRAPPC2P1	trafficking protein particle complex 2 pseudogene 1	10597	19	0.27273
1034512	A_23_P422212	80721	SLC35F3	solute carrier family 35, member F3	148641	1	0.272592
1039458	A_23_P164821	54842	C19orf43	chromosome 19 open reading frame 43	79002	19	0.272484
1026109	A_23_P109410	56538	THAP7	THAP domain containing 7	80764	22	0.272434
1045534	A_23_P15182	23322	ARL2BP	ADP-ribosylation factor-like 2 binding protein	23568	16	0.272354
1045948	A_24_P299911	22933	PASK	PAS domain containing serine/threonine kinase	23178	2	0.272114
1016103	A_23_P13632	58515	WIBG	within bgcn homolog (Drosophila)	84305	12	0.271872
1028754	A_23_P401904	25896	PHF19	PHD finger protein 19	26147	9	0.271843
1030422	A_23_P130455	7550	MZF1	myeloid zinc finger 1	7593	19	0.271832
1017140	A_24_P213594	1002914	LOC100288105	hypothetical protein LOC100288105	100288105	5	0.271661
1011034	A_24_P310756	22974	FBXO28	F-box protein 28	23219	1	0.271466
1043226	A_23_P117506	31115	DHRS7	dehydrogenase/reductase (SDR family) member 7	51635	14	0.271323
1012683	A_24_P75019	134327	RP9P	retinitis pigmentosa 9 pseudogene	441212	7	0.271166
1057451	A_23_P110712	1831	DUSP1	dual specificity phosphatase 1	1843	5	0.270933
1026162	A_23_P201647	9743	SMG7	smg-7 homolog, nonsense mediated mRNA decay factor (C. elegans)	9887	1	0.270618
1042908	A_23_P59602	33759	MIOS	missing oocyte, meiosis regulator, homolog (Drosophila)	54468	7	0.270579
1050256	A_23_P16242	7525	ZNF20	zinc finger protein 20	7568	19	0.270392
1035585	A_23_P39263	79126	ZNF57	zinc finger protein 57	126295	19	0.270354
1056509	A_23_P80098	2602	GART	phosphoribosylglycinamide formyltransferase, phosphoribosylglycinamide synthetase, phosphoribosylaminoimidazole synthetase	2618	21	0.270337
1038514	A_23_P102113	56127	WNT10A	wingless-type MMTV integration site family, member 10A	80326	2	0.270212
1024704	CUST_261_PI416573500	123528	XKR9	XK, Kell blood group complex subunit-related family, member 9	389668	8	0.270166
1021717	A_32_P177097	55067	ZNF557	zinc finger protein 557	79230	19	0.269955
1037282	A_23_P202345	59080	ADO	2-aminoethanethiol (cysteamine) dioxygenase	84890	10	0.269766
1027526	A_23_P307761	57600	CABLES2	Cdk5 and Abl enzyme substrate 2	81928	20	0.269756
1015548	A_32_P50223	79152	PLK5P	polo-like kinase 5	126520	19	0.269729
1044071	A_23_P166235	29802	HUNK	hormonally up-regulated Neu-associated kinase	30811	21	0.269728
1034984	A_24_P19175	79881	ZNF358	zinc finger protein 358	140467	19	0.269665
1017223	A_32_P120895	90360	LYSMD2	LysM, putative peptidoglycan-binding, domain containing 2	256586	15	0.269654
1011621	A_24_P87931	8476	APOL1	apolipoprotein L, 1	8542	22	0.269575
1032078	A_24_P357572	109558	ANKRD42	ankyrin repeat domain 42	338699	11	0.269513
1021145	A_23_P11685	5289	PLA2G4A	phospholipase A2, group IVA (cytosolic, calcium-dependent)	5321	1	0.269242
1053464	A_23_P345564	4955	OPRL1	opiate receptor-like 1	4987	20	0.269234
1011103	A_32_P213521	31185	EMCN	endomucin	51705	4	0.269193
1047646	A_23_P134274	10102	POP7	processing of precursor 7, ribonuclease P/MRP subunit (S. cerevisiae)	10248	7	0.269188
1027666	A_23_P92410	832	CASP3	caspase 3, apoptosis-related cysteine peptidase	836	4	0.269158
1051621	A_23_P169629	6436	SHMT2	serine hydroxymethyltransferase 2 (mitochondrial)	6472	12	0.26909
1048483	A_24_P42527	9381	SCAMP1	secretory carrier membrane protein 1	9522	5	0.269022
1043500	A_23_P49338	30811	TNFRSF12A	tumor necrosis factor receptor superfamily, member 12A	51330	16	0.268954
1040241	A_23_P45324	37777	TMEM35	transmembrane protein 35	59353	X	0.268681
1020740	CUST_1395_PI416573500	2305	FLT1	fms-related tyrosine kinase 1 (vascular endothelial growth factor/vascular permeability factor receptor)	2321	13	0.268549
1040668	A_23_P47340	36726	DSCAML1	Down syndrome cell adhesion molecule like 1	57453	11	0.268544
1014660	A_23_P57323	2063	ERG	v-ets erythroblastosis virus E26 oncogene homolog (avian)	2078	21	0.268543
1027389	A_24_P329600	29712	UBQLN1	ubiquilin 1	29979	9	0.268516
1035764	CUST_788_PI416379584	78940	DEGS2	delta(4)-desaturase, sphingolipid 2	123099	14	0.268425
1043137	A_23_P144999	31215	RAPGEF6	Rap guanine nucleotide exchange factor (GEF) 6	51735	5	0.268262
1056553	CUST_1795_PI417557136	2555	GAD1	glutamate decarboxylase 1 (brain, 67kDa)	2571	2	0.268174
1023944	A_23_P44295	22877	CLASP2	cytoplasmic linker associated protein 2	23122	3	0.267913
1024355	A_32_P97253	83431	C13orf39	methyltransferase like 21C	196541	13	0.267795
1058187	A_24_P61537	1143	CKB	creatine kinase, brain	1152	14	0.267751
1042200	A_23_P55388	34464	KLHL11	kelch-like 11 (Drosophila)	55175	17	0.267749
1040563	A_24_P54808	36836	KLHL8	kelch-like 8 (Drosophila)	57563	4	0.267743
1037140	A_23_P89824	59206	C18orf45	transmembrane protein 241	85019	18	0.267711
1058964	A_23_P33216	503	ATP5B	ATP synthase, H+ transporting, mitochondrial F1 complex, beta polypeptide	506	12	0.26743
1025767	A_24_P820037	123092	SLC6A17	solute carrier family 6, member 17	388662	1	0.267422
1016849	A_23_P37399	3680	ITPK1	inositol-tetrakisphosphate 1-kinase	3705	14	0.267357
1047427	A_23_P61881	10278	ARIH2	ariadne homolog 2 (Drosophila)	10425	3	0.267324
1043849	A_24_P19884	30525	ZBTB7B	zinc finger and BTB domain containing 7B	51043	1	0.267179
1031246	CUST_1147_PI416379584	124984	PATE2	prostate and testis expressed 2	399967	11	0.26713
1051861	A_23_P137797	6229	RYR2	ryanodine receptor 2 (cardiac)	6262	1	0.267016
1027882	A_23_P200829	23135	SRGAP2	SLIT-ROBO Rho GTPase activating protein 2	23380	1	0.267011
1051038	A_24_P201171	6772	STXBP1	syntaxin binding protein 1	6812	9	0.267011
1049252	A_23_P21033	8756	GMPS	guanine monphosphate synthetase	8833	3	0.266959
1044364	A_23_P121141	28726	ASTE1	asteroid homolog 1 (Drosophila)	28990	3	0.266941
1050172	A_24_P898583	7682	TRIM26	tripartite motif containing 26	7726	6	0.266779
1016551	A_23_P106822	1000695	LOC100132364	hypothetical LOC100132364	100132364	16	0.266678
1010395	CUST_924_PI416379584	1000068	AC011511.1	zinc finger, GATA-like protein 1	100125288	19	0.266562
1038078	A_23_P59960	57932	CRISPLD1	cysteine-rich secretory protein LCCL domain containing 1	83690	8	0.266511
1014054	CUST_13746_PI416261804	133462	UNC13C	unc-13 homolog C (C. elegans)	440279	15	0.266456
1029897	A_24_P6135	57988	L3MBTL2	l(3)mbt-like 2 (Drosophila)	83746	22	0.266264
1017079	A_23_P2322	80369	TSPAN19	tetraspanin 19	144448	12	0.2662
1022443	A_23_P97250	34145	GON4L	gon-4-like (C. elegans)	54856	1	0.266162
1018228	A_23_P130343	94228	KCTD1	potassium channel tetramerisation domain containing 1	284252	18	0.266154
1042873	A_23_P13065	33794	ZDHHC13	zinc finger, DHHC-type containing 13	54503	11	0.266075
1042073	A_24_P412976	34549	TMEM143	transmembrane protein 143	55260	19	0.265826
1045516	CUST_616_PI416261804	23342	KLHDC2	kelch domain containing 2	23588	14	0.265806
1033968	A_23_P402899	81539	SLFN5	schlafen family member 5	162394	17	0.26575
1040035	A_23_P9523	40713	RBKS	ribokinase	64080	2	0.265715
1029822	CUST_4352_PI416261804	11040	CHEK2	checkpoint kinase 2	11200	22	0.265607
1015689	A_24_P589028	1002511	LOC100294469	hypothetical protein LOC100294469	100294469	8	0.26558
1040239	A_23_P593	37779	GPBP1L1	GC-rich promoter binding protein 1-like 1	60313	1	0.265431
1028758	A_23_P130113	430	ASGR2	asialoglycoprotein receptor 2	433	17	0.265335
1026715	A_24_P197537	8553	PDE8B	phosphodiesterase 8B	8622	5	0.265262
1029732	CUST_833_PI416379584	109808	MYLK4	myosin light chain kinase family, member 4	340156	6	0.265259
1020721	A_23_P140405	1104	FOXN3	forkhead box N3	1112	14	0.265115
1042785	CUST_9591_PI416261804	33912	AC131238.1	V-set and immunoglobulin domain containing 10	54621	12	0.264976
1015913	A_23_P204579	6954	TDG	thymine-DNA glycosylase	6996	12	0.264901
1028954	A_24_P325520	6239	SORT1	sortilin 1	6272	1	0.264819
1047276	CUST_14844_PI416261804	10392	GLRX3	glutaredoxin 3	10539	10	0.264747
1029408	A_23_P201672	31083	METTL13	methyltransferase like 13	51603	1	0.264544
1018672	A_32_P227845	85666	AC024560.3	succinate dehydrogenase complex, subunit A, flavoprotein (Fp) pseudogene	220729	3	0.264502
1039954	A_23_P63038	40808	LEPRE1	leucine proline-enriched proteoglycan (leprecan) 1	64175	1	0.2645
1042049	CUST_1354_PI416261804	34568	ZNF654	zinc finger protein 654	55279	3	0.264479
1019096	A_23_P125253	8956	LDB2	LIM domain binding 2	9079	4	0.264421
1041241	CUST_10960_PI416261804	35621	PRMT8	protein arginine methyltransferase 8	56341	12	0.264321
1057844	A_23_P21706	1492	CTPS	CTP synthase 1	1503	1	0.264256
1055112	A_24_P83102	3518	IGLL1	immunoglobulin lambda-like polypeptide 1	3543	22	0.264182
1044671	A_23_P155257	26831	FOXP1	forkhead box P1	27086	3	0.264129
1019282	A_23_P151159	58470	TCHP	trichoplein, keratin filament binding	84260	12	0.264113
1047923	A_23_P154306	9866	TANK	TRAF family member-associated NFKB activator	10010	2	0.26411
1037864	A_23_P14975	58291	C16orf48	chromosome 16 open reading frame 48	84080	16	0.264027
1045491	A_24_P259192	23370	SH3BP1	SH3-domain binding protein 1	23616	22	0.263611
1048051	A_23_P23728	9756	SV2A	synaptic vesicle glycoprotein 2A	9900	1	0.26357
1048281	A_23_P432610	9539	N4BP1	NEDD4 binding protein 1	9683	16	0.263476
1050435	CUST_10097_PI416261804	7345	UQCRH	ubiquinol-cytochrome c reductase hinge protein	7388	1	0.263348
1015313	A_32_P125496	1002394	LOC100286977	hypothetical protein LOC100286977	100286977	10	0.263331
1034792	A_32_P122226	80350	AMDHD1	amidohydrolase domain containing 1	144193	12	0.263236
1011998	A_32_P117170	85845	NAPEPLD	N-acyl phosphatidylethanolamine phospholipase D	222236	7	0.263123
1055775	A_23_P133227	3018	HARS	histidyl-tRNA synthetase	3035	5	0.262974
[truncated: 15,449 more rows]

## Sheet: LakeDFC_gene_signature
NAME	Ex1	Ex2	Ex3	Ex4	Ex5	Ex6	Ex8	In1	In3	In4	PVALB	SST	End	Per	Ast	Oli	OPC	Mic
A2M	1	1	1	1	1	1	1	1	1	1	1	1	308.393	1105.53	1	1	1	658.003
AACS	57.9862	43.8835	85.7015	40.1716	41.6563	54.9156	12.9289	1	1	1	1	1	1	1	1	1	1	1
AAGAB	29.3077	25.8247	15.6822	38.7234	29.891	1	1	1	1	46.4495	1	1	1	1	1	1	1	1
AASDH	1	1	1	21.6368	1	32.4405	1	1	1	39.8783	1	1	1	1	1	1	1	1
AATF	1	1	34.0571	1	1	1	1	1	1	1	1	1	1	1	1	1	1	164.636
AATK	39.393	1	73.5898	100.187	48.7497	50.4454	38.7589	80.216	66.1333	58.8947	43.1811	93.0321	121.47	1	1	526.792	61.8141	1
ABCA17P	1	1	23.607	23.7963	25.091	42.2342	1	1	62.9371	30.7209	1	1	1	1	1	1	1	1
ABCA2	26.9001	1	56.9127	25.7391	1	24.3519	1	1	1	1	1	1	1	1	1	665.264	1	1
ABCA6	1	33.7408	1	1	1	1	1	1	1	1	1	1	1	1	1	1	1	1
ABCA8	1	1	1	1	1	1	1	1	1	1	1	1	98.9814	1	1	455.958	1	80.1829
ABCA9	31.7818	58.2289	23.9145	28.7513	28.2462	1	40.8532	31.4646	1	36.5566	53.334	166.691	4618.28	1288.21	1	1	1	1
ABCB1	1	1	1	1	1	1	1	1	1	1	1	1	3589.19	1454.95	1	1	1	1
ABCB7	1	1	1	23.7568	1	1	50.5909	1	27.3382	1	1	1	1	1	1	1	1	1
ABCB8	1	1	1	1	1	1	1	1	1	46.1754	1	1	1	1	1	1	1	1
ABCB9	38.316	17.6571	35.8655	34.552	36.7602	42.7539	112.807	1	59.6919	36.2723	35.433	43.4064	1	1	1	1	1	1
ABCC1	1	1	1	1	1	1	1	1	1	46.1088	1	1	125.162	1	1	1	1	1
ABCC3	1	1	1	1	1	1	29.5586	1	1	1	1	1	1	1	1	1	1	1
ABCC4	1	1	1	1	1	1	1	1	1	1	1	1	1	1	1	1	1	187.352
ABCC8	55.5596	45.4954	44.1141	49.1145	52.8515	81.8917	209.765	65.4809	69.0731	51.0363	46.0933	52.4378	1	1	1	1	1	1
ABCC9	1	1	1	1	1	1	1	1	1	1	1	1	1	317.559	1	1	1	1
ABCD2	23.849	1	1	1	1	1	55.4362	38.7208	1	1	1	1	1	1	122.032	1	1	1
ABCD3	1	1	1	32.049	1	1	1	43.7492	1	1	31.8784	1	1	1	1	1	1	1
ABCD4	1	1	1	21.9751	1	1	1	1	1	1	1	46.8045	1	1	1	1	1	1
ABCE1	1	1	1	25.4046	1	1	1	1	1	1	1	1	1	1	1	1	1	1
ABCF1	1	1	73.8719	35.6329	28.393	1	1	35.9645	27.5811	49.2528	38.854	34.14	1	1	1	1	90.6499	79.4369
ABCG1	1	1	1	1	1	1	1	1	1	1	1	1	1	1	1	100.956	1	1
ABCG2	1	1	1	1	1	1	1	1	1	1	1	1	198.79	119.855	1	1	1	1
ABHD13	1	1	34.3182	1	1	1	1	1	1	1	1	1	1	1	1	1	1	1
ABHD2	80.7396	81.0967	73.5801	58.4389	52.169	89.3722	43.1934	84.759	103.481	72.4629	121.309	129.86	19.4466	221.24	217.859	1	982.522	141.212
ABHD6	1	1	21.6698	27.86	43.3108	1	18.5779	1	1	50.0984	25.4432	1	77.482	1	1	98.2939	1	1
ABHD8	1	1	20.7103	24.9273	1	1	1	1	1	81.9138	1	1	1	1	1	1	1	1
ABI3BP	1	1	1	1	1	1	1	50.7914	1	1	1	1	1	1	1	1	1	1
ABTB1	28.471	1	54.9636	48.9213	34.0246	45.9461	42.2788	1	1	1	1	1	1	96.101	1	1	1	1
AC005152.2	1	1	1	1	1	1	1	1	1	1	1	1	1	1	1	1	64.1575	1
AC007510.1	1	1	28.9359	1	1	1	74.2254	255.552	173.703	96.9117	1	581.026	1	104.644	121.189	1	179.769	1
AC008074.2	1	1	54.8537	1	1	1	1	1	1	1	1	1	1	1	1	1	1	1
AC010087.3	1	1	19.8289	1	23.5712	1	1	1	1	1	1	1	1	1	1	1	1	1
AC012100.1	1	28.2726	18.1753	29.5922	1	1	1	1	1	1	1	38.2979	1	192.487	1	1	1	1
AC012652.1	32.9414	28.9087	87.8351	44.0524	26.6055	1	23.022	1	1	1	1	1	1	1	1	1	1	1
AC013402.2	37.8147	1	30.2453	1	1	1	1	50.4956	82.3956	1	1	58.7351	1	1	1	1	1	1
AC015936.3	1	1	1	1	1	1	1	1	1	1	1	1	1	1	1	1	72.7717	1
AC021860.1	1	1	28.6272	57.0634	22.8092	47.0547	1	57.4083	145.063	161.04	123.852	60.3855	118.145	1	1	1	82.5083	1
AC022100.1	1	1	1	1	1	1	1	1	1	1	1	1	1	1	1	83.1667	1	1
AC023024.1	1	1	1	1	1	1	1	1	1	1	1	1	1	144.455	1	1	1	1
AC024575.2	31.385	1	58.659	32.0036	1	1	1	40.9284	29.5528	48.4358	1	1	1	1	1	1	1	1
AC025647.1	1	1	46.676	1	1	1	1	1	1	1	1	1	1	1	1	1	1	1
AC068353.1	72.2463	33.304	51.2072	1	1	1	32.91	1	37.2336	1	1	1	1	1	1	1	1	106.112
AC068491.1	29.9538	30.7444	21.0991	37.2211	39.7567	50.0637	40.2493	1	1	1	58.055	47.7048	1	1	1	1	1	1
AC069154.2	57.0546	77.9429	65.6909	91.7156	87.918	50.7134	49.9226	1	66.6263	35.2186	1	1	1	1	1	1	1	1
AC078937.4	1	1	36.2761	1	1	1	1	1	1	1	43.3214	1	1	1	1	1	1	1
AC084125.1	1	33.5342	20.2163	52.9014	1	1	1	1	1	1	1	1	1	1	1	1	1	1
AC087645.1	1	1	1	1	1	1	1	1	1	1	1	1	1	1	1	112.847	1	1
AC087742.2	37.2834	58.3429	21.2062	30.7184	54.1911	1	1	39.7118	1	1	30.4895	1	1	1	1	1	1	83.7579
AC091565.3	29.1463	27.1282	45.3608	42.1226	34.7244	1	33.9682	27.5166	1	39.0202	35.6038	1	626.637	214.486	1	1	1	1
AC092436.3	27.856	1	1	31.6429	1	76.4626	1	1	121.483	1	1	37.5912	1	1	73.1888	1	169.318	1
AC092490.2	1	1	38.0884	1	1	1	1	36.5829	1	56.7882	43.9339	69.1799	109.47	1	107.9	1	1	1
AC093283.3	1	27.7111	21.362	1	35.6094	1	1	65.9149	1	1	1	1	1	1	1	1	1	1
AC094086.1	1	1	1	1	1	1	1	1	1	1	1	1	46.9635	1	1	140.858	117.77	1
AC099797.1	1	1	1	24.425	1	1	1	1	1	1	1	1	1	1	1	1	1	1
AC106037.2	1	1	17.8886	37.5487	1	1	1	1	1	1	1	1	1	1	1	1	1	1
AC109486.1	94.0389	74.4839	91.5597	95.4567	95.6379	68.8255	58.1956	1	1	1	1	1	1	1	1	1	1	72.3452
AC110754.1	1	1	1	1	1	1	1	1	29.9177	35.9871	46.2677	34.8025	1	1	1	1	1	1
AC110760.2	32.8937	129.911	104.881	113.86	80.4128	1	1	125.445	179.289	92.5357	104.583	51.9418	1	151.852	1	1	1	1
AC110814.1	1	1	79.5629	33.8483	1	1	26.2273	95.94	37.3707	31.3809	89.5233	93.0773	1	1	1	1	1	1
AC112641.2	1	1	45.1851	1	1	1	1	1	1	1	1	1	1	1	1	1	1	1
AC120024.1	1	1	28.3053	1	1	1	1	1	1	1	1	1	1	1	1	1	1	1
AC126544.1	29.1378	1	26.5087	37.3703	40.4233	31.0319	1	35.8115	1	1	32.8696	1	23.1791	1	1	1	1	1
AC131238.1	1	1	1	1	1	1	1	1	1	30.3382	1	1	1	513.276	1	1	1	1
AC135592.2	1	1	19.2036	1	1	1	39.8853	1	1	1	1	1	1	1	1	1	1	1
ACAA1	1	1	46.9274	27.6468	1	1	1	1	1	1	1	1	1	1	1	1	1	1
ACACB	1	1	1	1	1	1	1	1	1	1	1	1	1	1	271.258	1	1	1
ACAD9	1	1	20.6792	1	1	1	20.3555	1	1	1	1	1	1	1	1	1	1	1
ACAT1	1	1	55.595	53.1066	50.4735	1	45.5396	30.808	1	43.3048	49.5056	48.3196	1	1	1	1	1	1
ACAT2	1	1	33.9871	1	1	1	1	1	1	32.3886	1	1	1	1	1	1	1	1
ACBD3	1	1	28.9653	19.3983	22.7418	1	1	1	52.7486	1	1	1	72.4557	1	1	1	1	1
ACBD5	1	1	1	1	1	1	1	44.7783	40.9604	1	1	1	1	1	1	1	1	105.802
ACCN1	3967.52	1425.79	1220.01	1475.15	1575.52	24601.7	1383.83	4685.72	3049.82	856.01	2195.86	651.203	3581.27	1746.77	584.37	562.686	474.246	1639.66
ACCN2	1	1	1	1	1	1	1	66.1566	93.0885	1	1	1	1	1	1	1	124.345	1
ACCN4	1	1	1	1	1	1	1	72.6279	58.8676	1	1	1	1	1	1	1	70.7761	1
ACLY	1	1	36.8344	20.2308	1	1	1	30.2784	1	1	1	1	1	1	1	1	1	1
ACO1	1	1	23.5594	1	1	33.0443	39.4402	55.6722	61.5868	1	59.8081	58.3888	1	1	1	1	1	1
ACOT11	1	30.2632	1	23.8055	1	39.3885	1	1	29.4237	1	1	1	1	1	303.352	1	1	1
ACP1	1	1	51.1131	1	1	1	1	1	1	1	1	1	1	1	1	1	1	1
ACP6	1	1	1	1	1	1	1	1	1	1	1	1	1	1	57.9104	1	1	1
ACPL2	32.4599	37.7983	28.1789	1	1	1	55.5387	1	1	1	1	1	1	1	1	1	1	1
ACSBG1	1	1	1	1	1	1	1	1	1	1	1	1	1	1	347.498	130.737	1	1
ACSL1	1	1	1	1	1	1	1	1	1	1	1	1	129.565	1	1	1	1	1
ACSS1	1	1	1	1	1	1	1	1	1	1	1	1	1	1	579.648	1	1	96.4628
ACSS2	1	1	1	1	1	1	1	1	1	1	1	1	123.547	1	1	117.427	1	1
ACSS3	1	1	1	1	1	1	1	1	1	1	1	1	1	78.3279	212.329	1	1	1
ACTL6B	36.4751	1	29.1222	27.6786	1	1	1	29.327	1	47.1071	1	57.0361	1	1	1	1	1	1
ACTN2	30.9067	1	30.1496	22.907	40.0644	46.2192	1	1	1	1	1	1	1	1	1	178.452	1	1
ACTR1B	29.7615	1	61.221	38.9105	27.4075	33.028	1	1	57.5329	31.4051	25.9993	113.388	1	1	1	1	1	1
ACTR3	1	1	29.6639	25.8796	15.5541	1	35.6201	1	32.7583	1	1	1	1	1	1	1	1	1
ACVR1	1	1	1	1	1	1	1	1	1	1	1	1	110.762	1	1	1	1	1
ACVR1B	1	22.6201	56.0883	33.0317	20.5349	1	1	1	1	1	1	1	1	1	1	1	1	1
ACVR1C	49.1635	1	1	1	1	1	1	1	1	1	1	1	1	1	1	1	1	1
ACVR2A	1	61.746	34.5372	48.7137	62.2159	48.0846	1	1	1	1	1	60.2893	151.697	1	1	1	1	66.6314
ACYP1	1	1	14.2708	1	1	1	1	1	1	1	33.5668	1	1	1	1	1	1	1
ADAM11	50.6602	42.8815	75.9298	113.749	69.3019	143.019	61.2268	46.8944	52.0689	46.4726	35.0376	55.3883	78.5878	1	1	1	1	1
ADAM17	60.1705	21.8547	41.9864	51.1316	41.8986	57.6517	34.4607	1	1	54.2029	43.9599	39.6419	1	1	1	1	1	1
ADAM28	1	1	1	1	1	1	1	1	1	1	1	1	1	1	1	1	1	2007.65
ADAM32	1	29.1001	1	1	1	1	1	1	1	1	1	1	1	1	1	1	1	1
ADAM33	1	1	1	1	1	1	1	121.654	128.88	1	1	1	1	1	1	1	1	1
ADAM9	21.5336	1	32.3235	19.2711	1	1	1	32.7871	1	1	1	1	1	75.6389	1	1	1	1
ADAMTS10	1	1	1	28.0306	22.2035	32.6211	1	25.703	1	25.583	1	1	1	134.641	1	1	1	1
ADAMTS3	67.97	37.7108	23.5252	1	36.4688	1	47.7403	1	1	1	1	1	1	1	1	1	1	1
ADAMTSL1	1	1	1	1	1	91.3324	1	1	1	1	1	1	1	1	1	1	1	1
ADAMTSL2	1	1	1	1	1	1	1	1	1	1	1	1	1	1	1	1	1	133.911
ADAMTSL3	1	1	1	1	1	47.3632	41.7028	40.7313	1	124.06	1	162.118	1	1	1	80.3346	1	1
ADAP1	1	1	43.4581	23.3383	1	1	1	1	1	1	1	1	1	1	1	1	1	1
ADAP2	1	1	1	1	1	1	1	1	1	1	1	1	1	1	1	1	1	168.467
ADARB2	87.8447	228.04	95.0401	67.374	123.252	129.761	73.9108	24386.3	12283.4	19663.2	119.878	92.5665	276.504	2507.76	248.224	498.996	1737.36	285.963
ADC	31.9714	27.3309	49.1177	24.3265	1	1	23.1922	1	1	1	1	1	1	1	1	92.5572	1	1
ADCY3	52.0139	1	37.6707	67.8479	34.4049	1	1	53.7036	62.2632	50.7366	1	59.8635	1	1	1	1	1	1
ADCY6	1	1	35.6201	1	1	28.4316	1	1	1	31.3176	1	1	1	1	1	1	1	1
ADCY7	1	1	1	1	1	1	1	1	1	1	1	1	1	1	1	1	1	82.3914
ADCY8	1	42.207	29.1331	1	1	125.404	1	85.0872	78.5669	152.859	208.96	168.667	1	1	136.039	1	180.647	1
ADCYAP1R1	1	1	47.1331	1	1	1	1	75.1597	117.476	68.75	132.75	79.1142	202.308	1	115.298	1	1	1
ADH5	1	1	1	1	1	1	1	1	1	32.6489	1	1	1	118.573	1	1	1	1
ADHFE1	1	1	1	1	1	1	1	1	1	1	1	1	1	1	131.253	1	1	1
ADI1	1	1	47.8104	31.371	26.2293	1	1	1	1	40.564	57.7123	48.8479	1	1	108.167	1	1	1
ADIPOR1	1	1	18.406	1	1	1	1	1	1	1	1	1	1	109.491	1	1	1	1
ADIPOR2	1	1	52.2441	27.152	25.0178	1	1	31.1433	39.282	1	1	1	164.684	1	1	265.522	1	105.7
ADORA1	1	1	62.4559	48.8872	30.1706	1	40.5358	1	1	1	1	1	1	1	1	1	1	1
ADPGK	1	1	52.5021	1	1	1	1	1	1	1	1	1	1	1	1	1	1	1
ADRA1A	1	1	1	1	1	1	1	134.112	171.749	148.428	53.0597	80.81	1	1	111.944	1	141.307	1
ADRA1B	1	1	1	1	1	1	18.9723	47.1555	50.8464	1	1	1	1	1	1	1	1	1
ADSS	1	1	1	1	1	1	1	1	1	1	1	1	1	1	1	91.864	1	1
AEBP1	1	1	1	1	1	1	1	1	1	1	1	1	1	1	100.797	1	1	1
AFAP1	1	1	1	1	1	1	1	84.9009	125.827	47.0118	66.9267	78.1529	1	1	1	1	123.897	1
AFAP1L2	1	1	1	1	1	1	1	1	1	1	1	1	2.82158	149.287	1	1	150.636	1
AFF1	1	47.6394	1	31.8941	1	1	32.5444	1	1	1	46.49	1	174.707	58.0277	99.9119	1	1	152.789
AFF2	1	1	1	1	1	1	36.0823	94.1101	50.9319	61.291	94.5931	56.9528	1	1	1	1	1	1
AFMID	1	1	1	1	1	1	1	1	1	1	1	1	1	1	1	111.357	1	1
AGAP1	281.435	271.487	184.507	232.571	297.937	487.6	278.787	221.184	298.515	235.947	253.128	403.557	236.46	555.034	271.337	1369.83	3673.47	465.743
AGAP2	32.8965	17.1842	47.0536	29.4248	33.6029	39.5725	18.4543	1	1	1	1	1	79.7683	1	1	1	1	1
AGBL1	53.6703	1	30.9129	1	1	1	1	1	1	1	37.202	1	1	1	1	1	1	1
AGBL3	40.3598	1	54.2784	27.8621	1	1	1	1	1	1	1	1	1	1	1	1	1	1
AGGF1	33.0077	1	32.9455	29.6966	1	1	1	66.5037	37.8029	55.1618	1	1	1	1	1	1	1	65.0568
AGK	26.928	1	20.7119	32.7972	28.1388	1	1	1	1	1	1	1	1	1	1	1	1	1
AGPAT1	1	1	54.5352	36.2196	1	1	1	56.9182	1	62.4863	32.3035	31.9436	1	1	1	1	1	1
AGPAT3	36.1395	1	43.9511	35.1798	30.6347	1	1	61.6213	1	42.7138	56.5028	1	1	1	1	1	1	161.9
AGPAT5	1	1	33.5326	1	1	1	1	28.8333	1	1	1	1	1	1	1	1	1	1
AGPAT6	1	1	27.2702	1	1	1	1	40.344	33.1977	42.8601	52.4919	45.8508	1	1	1	1	1	1
AGPS	1	26.3757	18.0952	39.1152	1	1	20.9202	40.6539	1	57.8801	1	1	1	1	1	1	1	1
AGT	1	1	1	1	1	1	1	1	1	1	1	1	1	1	410.979	1	1	1
AGXT2L1	1	1	1	1	1	1	1	1	1	1	1	1	1	1	193.196	1	1	1
AGXT2L2	1	20.3771	1	21.2195	1	31.0318	75.5171	1	1	1	1	1	185.624	1	79.5732	1	1	87.6784
AHCYL1	33.1728	39.6883	59.3588	49.4475	39.6565	1	45.4999	32.142	23.5503	53.4891	43.0936	1	1	142.748	558.54	1	55.5443	128.132
AHNAK	1	1	1	1	1	1	1	1	1	1	1	1	1	142.56	86.1654	1	1	1
AHNAK2	1	1	29.1074	1	31.6176	1	1	1	1	1	1	1	1	1	1	1	1	1
AHR	1	1	1	21.5084	1	1	1	1	1	1	1	1	1	1	1	1	1	1
AHSA1	1	1	43.6489	30.1002	1	1	1	1	1	44.0241	32.3634	1	1	1	1	1	1	1
AHSA2	1	1	49.9582	1	24.8989	1	14.809	1	1	39.1667	31.9875	1	1	1	1	1	1	83.9013
AIF1L	1	1	1	1	1	1	1	1	1	1	1	1	107.633	112.811	1	103.876	1	1
AK3	1	1	24.1662	1	1	1	1	89.2113	1	29.1995	62.8951	55.3252	1	1	107.715	74.7847	1	1
AKAP1	1	1	1	1	1	1	1	1	1	36.2693	1	1	1	1	1	1	1	1
AKAP13	31.1319	42.3604	51.556	1	28.7524	42.5238	65.2417	1	1	1	1	1	1	200.937	89.3494	1	197.329	587.866
AKAP5	28.2328	1	49.0092	28.0893	1	1	1	1	1	1	1	1	1	1	1	1	1	1
AKAP7	1	1	29.3597	35.7191	1	52.8605	1	35.416	1	35.2361	47.1523	49.3477	1	1	79.7955	1	96.5018	68.0325
AKAP8	1	1	46.8633	1	1	1	1	1	1	1	1	1	1	1	1	1	1	1
AKD1	1	27.5791	24.5987	24.4264	28.3543	1	1	38.2759	31.3842	1	59.8153	1	1	1	1	1	1	1
AKIRIN1	1	1	42.8755	26.3123	38.6913	1	38.9167	1	44.2647	1	1	1	1	1	1	1	1	1
AKT2	28.487	1	94.6539	43.5279	33.7333	36.5776	32.5791	41.5893	1	47.5563	1	1	1	1	1	1	1	1
ALDH1A1	1	1	1	26.4944	1	1	1	1	1	1	1	1	1	1	323.228	1	1	1
ALDH1L1	1	1	1	1	1	1	1	1	1	1	1	1	1	1	204.897	1	1	1
ALDH2	1	1	31.7056	1	1	1	1	1	97.7243	29.2571	1	1	1	1	101.123	1	1	1
ALDH3A2	29.3297	1	17.302	1	1	1	22.7295	1	1	1	1	1	1	1	1	1	1	1
ALDH5A1	1	1	29.316	38.2374	1	1	1	41.7918	45.7444	39.2661	51.6545	60.6705	1	1	1	1	1	1
ALDH6A1	1	1	1	1	1	1	1	1	1	67.3542	1	1	1	1	1	1	1	1
ALDH7A1	1	1	1	1	1	1	1	47.116	1	27.6516	1	40.8812	1	1	151.181	1	1	1
ALK	1	41.1774	1	1	1	1	28.5951	110.941	47.098	605.976	381.656	262.32	69.7512	1	105.509	1	278.242	1
ALKBH5	1	1	43.1961	36.3695	1	1	1	44.0892	1	1	1	1	1	1	1	1	1	1
ALOX12P2	36.4062	74.6109	53.202	78.5094	54.6144	106.06	1	45.2928	1	1	1	1	1	1	134.156	1	232.399	1
ALOX5	1	1	1	1	1	1	1	1	1	1	1	1	1	1	1	1	1	490.455
ALS2CR12	47.4636	65.8798	15.3078	1	35.1057	34.3889	25.5449	1	1	51.3835	33.0145	1	1	172.373	1	1	1	1
AMIGO1	1	1	13.9296	1	1	1	1	55.834	1	21.5181	35.4902	1	1	1	1	1	1	1
AMOTL1	1	1	1	1	1	1	1	33.3639	1	59.8806	39.6721	61.6372	1	164.115	1	1	1	1
AMPD2	42.3515	1	32.3169	26.7798	1	1	1	71.7778	62.3299	55.7715	34.9977	56.7428	1	1	1	1	1	1
AMPD3	1	1	1	1	1	1	1	1	1	1	1	1	1	1	1	1	1	121.904
AMZ1	1	1	1	1	1	1	14.2048	1	1	1	1	1	1	1	1	1	268.107	1
AMZ2	1	1	28.2933	1	1	1	1	1	1	1	1	1	1	1	83.1095	1	1	1
ANAPC10	1	49.5535	1	34.5643	1	1	1	1	1	1	45.8698	1	38.0765	1	1	1	1	1
ANAPC11	1	1	68.2853	35.4244	1	1	1	1	1	49.9618	1	1	1	1	1	1	1	1
ANAPC4	35.1463	27.8806	30.5676	37.4341	25.9695	1	16.3547	35.9897	26.0925	30.105	54.3419	1	177.77	1	1	1	1	1
ANGEL1	1	1	27.2983	1	1	1	1	1	1	1	1	1	1	1	1	1	68.5368	1
ANGEL2	1	1	1	22.2997	1	1	1	1	1	1	1	1	1	1	1	1	1	1
ANGPT1	1	1	1	1	1	1	1	44.5249	1	1	1	1	1	1	1	1	1	1
ANGPT2	1	1	1	1	1	1	1	1	1	1	1	1	1	186.002	1	1	1	1
ANK1	1	1	1	1	1	1	1	38.3908	142.595	78.5233	249.385	145.872	1	1	1	1	1	1
ANKDD1A	34.2057	24.7077	26.8658	23.1758	37.0208	74.807	27.0348	1	1	1	1	1	1	1	275.146	1	1	1
ANKMY1	1	1	1	39.8999	1	1	23.9431	53.5325	1	63.0666	1	1	1	96.101	73.1975	1	1	142.312
ANKMY2	35.0482	1	26.5432	47.8662	25.4133	1	1	1	36.354	28.1202	1	1	1	1	1	1	1	1
ANKRD13D	1	1	38.4739	22.8495	1	1	1	53.8568	1	27.6993	1	34.3149	1	1	1	1	1	1
ANKRD16	1	1	19.973	24.4375	1	1	1	1	1	1	31.4654	1	1	1	1	1	1	1
ANKRD18A	1	26.1602	18.0687	32.0471	32.3198	141.901	23.5072	1	1	1	103.851	72.6011	1	85.5312	1	597.883	192.126	156.608
ANKRD18B	51.3105	46.6648	102.014	35.1609	45.6233	1	1	43.0434	1	1	1	1	1	1	1	1	1	1
ANKRD20A5P	45.8327	14.4788	23.1439	52.6352	33.8126	155.586	85.61	1	1	75.0704	92.4995	1	126.506	1	1	1	100.537	1
ANKRD24	87.8077	56.7603	57.8179	36.0483	66.1801	65.6533	75.95	47.6154	1	1	1	1	77.5455	1	69.5394	1	1	1
ANKRD27	1	24.3151	19.197	20.2483	26.1707	1	43.2624	1	1	1	1	1	1	59.6055	1	1	1	1
ANKRD29	1	1	1	1	1	1	1	59.4389	31.7172	1	1	1	1	1	1	1	1	1
ANKRD33B	67.6823	42.4234	83.308	82.3979	83.5307	56.8097	105.764	1	1	1	1	1	1	1	1	1	1	1
ANKRD36BP2	1	1	1	1	1	1	1	1	1	1	1	32.836	1	1	1	1	1	1
ANKRD42	1	1	72.5338	24.3749	1	1	1	1	1	1	1	1	1	1	1	1	1	1
ANKRD43	1	1	33.4957	1	1	1	1	1	1	1	1	1	1	1	1	1	1	1
ANKRD44	1	78.2567	32.3455	37.0367	1	1	1	40.5221	1	74.4304	39.8939	96.0709	1	344.065	78.5331	174.641	136.44	777.034
ANKRD46	1	1	67.0926	34.8837	1	1	27.5214	53.4495	52.1154	1	93.1406	1	1	78.3279	1	1	1	1
ANKRD49	1	1	1	26.569	1	1	1	1	1	1	1	1	1	1	1	1	1	1
ANKRD50	1	1	1	1	1	1	1	43.6103	1	1	25.9532	1	1	1	1	1	1	1
ANKRD52	1	1	20.9251	27.5551	1	1	1	1	1	1	1	1	1	1	1	1	1	1
ANKRD55	1	1	1	22.8035	1	1	1	81.2433	56.0043	142.414	33.6236	112.85	1	1	1	1	1	1
ANKRD6	29.9707	1	26.2738	23.9841	32.4847	59.972	1	49.9744	43.062	88.8472	1	1	57.9867	1	1	1	1	1
ANKRD62	1	1	1	1	1	42.3634	1	1	1	1	1	1	1	1	1	1	1	1
ANKRD7	22.6618	30.9985	22.1347	29.7754	30.381	44.4295	1	1	31.5904	33.4636	36.6994	72.1683	1	1	1	1	1	1
ANKZF1	1	1	46.0243	28.4381	1	1	13.4962	39.5051	1	1	34.4503	1	1	1	1	1	1	1
ANLN	1	1	1	1	1	1	1	1	1	1	1	1	1	1	1	372.994	1	1
ANO1	1	1	1	1	1	1	1	1	1	31.1285	1	1	1	1	1	1	1	1
ANO2	1	1	1	1	1	1	1	1	1	1	1	1	52.5113	21.0291	1	1	1	1
ANO3	145.193	170.161	123.834	160.035	147.786	131.577	61.8127	1	1	1	82.6521	1	169.158	325.867	1	1	1	182.274
ANO6	1	1	32.496	1	1	24.0023	1	1	1	1	1	1	1	78.6677	1	1	63.8828	1
ANO8	1	1	1	1	1	1	1	1	48.0662	1	1	1	1	1	1	1	1	1
ANP32A	1	1	52.0962	22.7683	1	1	1	39.2362	20.9438	31.1063	31.8242	49.6064	1	1	1	1	1	165.501
ANP32B	1	1	1	1	1	1	1	1	1	1	1	1	1	214.04	1	1	1	1
ANXA11	46.9246	1	55.1566	29.7624	35.1437	1	1	1	1	1	32.622	1	1	1	1	1	1	1
ANXA4	1	1	18.6211	1	1	1	1	1	1	1	1	36.7234	1	210.735	99.7918	198.741	1	233.403
ANXA5	1	1	1	1	1	1	1	1	1	1	1	1	533.247	49.5361	1	1	1	1
ANXA6	27.4567	38.2125	71.8111	39.1217	54.5756	1	34.5188	1	1	28.9348	48.5433	38.5584	1	1	1	1	1	1
AOAH	1	1	1	1	1	1	1	1	1	1	1	1	1	1	1	1	1	1078.22
AOF1	1	1	1	1	1	1	22.1385	1	1	1	1	1	1	1	1	1	1	1
AP000872.1	1	1	1	1	1	1	1	1	1	1	50.1332	1	1	266.202	82.9975	1	208.048	1
AP000926.2	1	1	1	23.365	1	1	1	1	1	1	34.8086	35.7572	1	1	1	1	1	1
AP003117.1	1	1	17.7462	1	1	1	1	49.555	66.1134	27.4696	1	1	81.318	491.035	266.843	340.181	1	79.7824
AP003355.2	1	96.655	24.052	27.9141	1	1	1	1	1	1	1	1	380.517	312.862	165.715	162.935	1	192.655
AP005433.1	1	1	1	1	1	1	1	41.2097	1	1	1	1	1	1	1	1	1	1
AP005668.1	1	1	1	29.6369	1	1	1	44.7894	1	34.8644	1	1	1	1	1	1	1	1
AP1B1	1	1	25.3756	37.7033	20.1282	1	29.368	1	1	48.6253	50.8858	45.2172	1	1	95.1207	1	1	152.298
AP1S2	1	1	1	1	1	1	1	136.38	54.6849	179.876	1	1	75.0615	1	1	1	1	1
AP4E1	1	1	15.1878	25.5332	1	1	1	1	1	1	1	1	1	222.767	1	1	1	1
AP4S1	1	1	33.653	26.2263	28.3667	1	1	1	1	1	1	1	1	1	1	1	1	1
APBB1IP	1	1	1	1	1	1	1	1	1	1	1	1	437.336	1	1	1	1	3267.22
APCDD1	1	1	1	1	1	1	1	1	1	1	1	1	1	190.365	139.757	1	116.487	1
APOA1BP	1	1	40.8416	1	1	1	1	1	1	1	1	1	1	1	1	1	1	1
APOD	1	1	1	1	1	1	1	1	1	1	1	1	1	102.046	1	349.411	383.752	1
APOE	1	1	1	1	1	1	1	1	1	1	1	1	1	78.5634	343.598	1	1	1
APOL2	23.2081	39.4002	42.2445	44.7596	1	1	1	1	1	39.0503	41.166	1	1	1	1	1	1	1
APOLD1	1	1	1	1	1	1	1	1	1	1	1	1	507.146	222.298	1	90.0816	1	1
APOO	1	1	20.6215	1	1	1	1	1	1	1	25.236	1	1	1	1	1	1	1
APOOL	1	1	18.3423	30.2237	1	1	1	1	1	1	1	1	1	121.665	1	1	1	1
APTX	1	1	17.5303	1	1	1	24.0987	1	1	36.3105	1	1	1	1	1	1	1	1
AQP4	1	1	1	1	1	1	1	1	1	1	1	1	1	1	565.178	1	1	1
ARCN1	1	1	45.2236	26.8396	1	1	1	1	1	18.4144	1	1	1	1	1	1	1	1
ARFGAP2	1	1	41.1755	38.2016	1	1	1	34.0098	54.9584	1	1	1	1	1	1	1	1	1
ARFGAP3	1	1	68.0697	29.8343	1	1	1	1	51.3926	1	1	1	1	82.6578	1	1	1	1
ARFRP1	1	1	29.274	23.2483	1	27.6441	22.2648	51.8542	1	1	1	1	1	1	1	1	1	1
ARHGAP1	1	1	36.7681	1	1	1	1	1	1	1	1	1	1	1	1	182.135	1	1
ARHGAP10	73.54	34.3181	26.8268	1	1	1	1	1	1	1	1	39.8328	1	168.926	1	1	1	1
ARHGAP12	1	37.5786	23.0928	26.9224	31.9751	1	1	84.3029	1	63.2625	69.5183	92.2496	1	1	59.0435	1	105.455	259.851
ARHGAP15	1	1	1	87.6799	1	1	1	1	1	1	1	1	1	1	1	1	1	465.925
ARHGAP17	1	48.5498	25.2938	1	1	1	9.9639	25.4431	1	38.299	1	1	1	1	1	1	1	1
ARHGAP22	30.5286	40.2447	28.1389	25.9977	38.4907	52.4932	41.4036	1	60.7235	1	26.1918	1	1	1	1	287.115	191.251	2454.46
ARHGAP23	1	1	1	1	1	1	1	1	1	1	1	1	1	1	1	210.105	1	1
ARHGAP24	1	1	1	1	1	1	1	41.2122	98.9312	1	1	1	441.113	48.1854	580.259	1	1	1779.11
ARHGAP25	1	1	1	1	1	1	1	1	1	1	1	1	112.696	1	1	1	1	247.192
ARHGAP28	1	1	1	1	1	1	1	57.6599	49.7888	1	1	1	1	1	1	1	1	1
ARHGAP29	1	1	1	27.8909	1	1	1	1	1	1	1	1	585.194	483.391	1	1	1	1
ARHGAP6	1	1	1	1	1	1	1	1	1	1	1	1	1	112.948	1	1	1	66.3171
ARHGDIA	1	1	31.4465	1	1	1	1	1	1	1	1	1	1	1	1	1	1	1
ARHGDIG	1	1	60.7466	25.0526	1	1	1	1	1	1	1	1	1	1	1	1	1	1
ARHGEF10	1	1	25.5124	32.3055	1	1	24.5045	1	1	48.5999	33.6071	1	495.038	103.523	259.432	278.794	119.637	1
ARHGEF10L	1	1	1	1	1	1	1	1	1	1	1	1	1	1	68.7905	1	1	1
ARHGEF15	1	1	1	1	1	1	1	1	1	1	1	1	110.762	1	1	1	1	1
ARHGEF17	1	1	62.4421	37.673	28.1965	35.3906	52.8547	38.8282	1	31.0575	31.0339	1	25.4701	67.0765	1	1	1	1
ARHGEF2	42.478	1	33.034	19.8484	20.7161	40.3267	1	1	1	1	1	1	155.29	1	1	88.1355	1	1
ARHGEF6	1	1	1	1	1	1	1	1	1	1	1	1	1	154.71	1	1	1	143.048
ARL1	1	1	49.6144	1	1	1	1	1	1	1	1	1	1	1	1	1	1	1
ARL13B	32.1208	1	38.5416	1	1	1	1	1	1	1	1	1	1	1	1	1	1	94.1397
ARL4C	1	80.1121	61.2228	55.1786	1	1	1	560.755	391.996	428.284	135.218	206.691	1	1	1	1	1	1
ARL5A	1	1	24.3923	1	1	1	1	31.1496	1	94.519	1	1	1	129.39	1	1	1	96.8122
ARL6	30.5359	1	76.8264	45.8142	27.8611	1	1	1	1	38.7104	32.6044	1	166.832	1	1	1	1	1
ARL8A	1	1	28.399	27.207	1	1	1	33.9977	1	30.6483	50.0466	1	1	1	1	94.6414	1	1
ARMC1	1	30.5116	42.6394	48.5341	1	27.6525	1	46.1324	1	1	1	1	1	1	1	1	1	1
ARMC10	1	1	33.6269	24.9584	1	1	1	1	1	1	1	1	1	1	1	1	1	1
ARMC9	61.715	95.3498	37.5539	35.2405	66.9557	61.6066	40.5498	58.041	1	55.6151	48.6898	45.6481	1	1	1	1	1	108.756
ARMCX2	1	1	32.207	31.5046	1	1	1	1	1	1	1	1	1	1	1	1	1	1
ARNTL	47.0568	45.1552	69.7176	59.4917	25.0267	1	24.5087	1	1	1	1	1	1	53.3099	1	1	1	1
ARNTL2	47.6241	43.5752	40.823	58.5509	44.1797	49.1025	100.929	1	1	38.1842	1	1	1	1	1	1	1	1
ARRB1	1	1	1	1	1	1	1	51.118	41.8956	1	1	1	1	1	104.414	1	1	1
ARSA	1	1	24.744	36.1292	1	1	1	1	1	1	1	1	1	1	1	1	1	1
ARSJ	1	1	1	1	24.4088	1	1	1	1	1	1	1	1	1	1	1	1	1
ART3	45.1841	1	1	1	1	1	44.7054	1	1	1	1	1	1	1	1	1	1	1
ARX	1	1	1	1	1	1	1	1	1	36.4442	89.758	122.343	1	1	1	1	1	1
ASB3	1	1	33.2585	30.4003	1	1	1	34.4591	1	1	1	1	1	1	1	1	1	1
ASB7	1	1	1	1	1	1	1	1	1	1	1	1	517.28	1	1	1	1	1
ASCC1	1	1	25.1437	19.3397	23.9539	1	26.7949	1	37.6926	31.3995	30.1749	1	1	1	1	1	1	1
ASH2L	1	1	45.956	25.967	1	1	1	1	1	1	1	1	1	1	1	1	1	1
ASNSD1	1	1	28.0738	30.9996	1	1	1	1	1	1	1	1	1	1	1	1	1	1
ASPA	1	1	1	1	1	1	1	1	1	1	1	1	1	1	1	481.857	1	98.5956
ASPHD1	40.7771	1	36.3305	22.8542	1	1	1	1	1	1	1	1	1	48.8661	1	1	1	1
ASRGL1	1	1	1	1	1	1	1	29.3251	1	1	1	1	1	1	127.476	1	1	1
ASXL1	31.6756	1	24.908	55.2587	32.9886	1	1	42.4696	1	54.3976	36.6983	65.4828	1	1	1	1	80.1213	1
ASXL2	39.813	1	23.8289	17.8172	35.7868	43.5631	1	30.2257	1	1	46.4088	1	1	1	1	1	74.9393	124.456
ATAD3B	1	1	25.3307	32.0594	1	32.4831	1	44.6186	1	1	36.3384	1	1	1	1	1	1	1
ATBF1	1	1	1	1	1	62.2484	1	1	1	1	1	1	54.9101	343.551	145.363	1	1	300.404
ATF1	1	1	18.7926	1	1	1	1	46.7952	1	20.397	1	1	1	74.7664	1	1	1	146.585
ATG13	1	39.9769	32.7704	22.1991	1	1	1	1	1	23.9279	1	1	1	1	1	94.8108	1	1
ATG16L1	1	1	24.1883	26.173	1	1	1	1	1	43.6662	1	1	1	1	1	1	1	1
ATG16L2	1	1	1	1	1	1	1	1	1	1	1	1	1	1	1	1	1	112.441
ATG4C	1	22.2294	29.9471	34.6384	47.452	1	11.9167	36.0824	1	1	1	1	1	75.6389	90.0202	330.174	98.7677	184.264
ATG9A	1	1	46.0826	29.3821	25.1423	1	1	1	37.573	1	1	1	1	1	1	1	1	1
ATHL1	1	1	1	1	1	1	1	1	1	1	1	1	1	518.944	1	1	1	1
ATIC	1	1	44.6608	1	1	1	1	1	1	1	1	1	1	1	1	1	1	1
ATL2	25.0344	18.5935	18.183	22.5828	1	1	1	1	1	1	1	1	1	1	68.4714	1	1	1
ATN1	1	1	64.9126	39.9948	35.4118	1	1	1	1	36.047	33.0391	30.2842	1	1	1	1	1	1
ATOX1	1	1	41.3537	1	1	1	1	38.4084	1	1	1	1	1	1	1	1	1	1
ATP10A	1	1	1	1	1	1	1	1	1	1	1	1	817.351	390.208	1	1	1	1
ATP10B	1	1	1	1	1	1	1	1	1	1	1	1	80.3928	1	87.364	320.873	248.417	75.1077
ATP10D	1	1	1	1	1	1	1	1	1	1	1	1	1	1	1	1	1	79.5086
ATP11C	1	1	1	1	1	1	1	1	1	38.6277	1	1	1	1	1	1	1	1
ATP13A4	1	1	1	1	1	1	1	1	1	1	1	1	1	1	218.326	1	82.0696	1
ATP1A2	1	1	43.6809	1	1	1	1	1	1	1	1	1	712.374	27542.9	2763.95	1	229.998	1
ATP1B2	1	1	52.2714	23.3822	1	1	1	88.4959	42.9287	113.094	38.9091	77.9182	1	304.168	406.434	1	1	1
ATP2B3	23.8651	1	91.7011	39.9433	1	1	1	39.4091	55.2837	28.0292	38.454	1	1	1	1	1	1	1
ATP2B4	112.143	44.9811	185.759	77.554	92.9174	152.834	30.967	1	1	104.613	1	1	1	66.7474	142.933	76.2692	315.123	1
ATP2C2	1	1	1	1	1	1	1	1	1	1	1	1	1	1	1	1	104.812	1
ATP5D	1	1	43.8995	30.9678	1	1	1	1	1	66.1482	37.897	1	1	1	1	1	1	1
ATP5F1	1	1	62.8233	27.4181	20.3034	1	1	1	32.8964	60.6663	44.8688	1	1	1	1	1	1	1
ATP5G1	1	1	89.6939	34.9641	21.9034	1	1	42.348	1	38.7063	51.1296	42.6604	1	1	1	1	1	1
ATP6AP1L	28.2799	1	1	1	54.0242	1	16.5784	29.6453	50.231	28.815	37.6738	1	1	1	89.6364	1	1	1
ATP6V0D1	1	1	55.1834	26.2747	1	1	1	71.2408	1	1	1	1	1	1	1	1	1	1
ATP6V1F	1	1	56.3462	32.6889	1	1	1	37.0219	1	26.634	56.5838	45.3151	1	1	1	1	1	1
ATP8B1	1	35.8625	35.4547	53.7536	75.8315	45.6837	78.6827	1	1	1	1	1	134.431	1	1	1	1	1
ATP8B4	1	1	30.924	1	1	1	1	1	1	1	1	1	1	1	1	1	1	841.944
ATPGD1	1	1	1	1	1	1	1	1	1	1	1	1	1	1	1	935.42	1	1
ATXN2L	29.2508	1	49.3776	36.8444	47.2647	1	1	40.0876	1	52.549	32.843	1	1	1	1	1	1	1
ATXN7	33.4545	48.4319	32.7501	46.1222	49.5884	78.4042	71.7505	1	1	40.0007	30.1357	1	1	97.1057	1	1	1	1
ATXN7L3	1	1	47.157	24.5209	1	1	1	51.1753	1	21.9714	35.6699	1	1	1	1	1	1	1
AUP1	31.5275	25.9705	29.2177	18.9839	20.5028	32.3635	1	1	1	29.9915	1	1	1	1	1	1	1	1
AURKAIP1	1	1	40.546	1	1	1	1	1	1	1	1	1	1	1	1	1	1	1
AZI2	1	34.3809	74.6098	1	1	1	1	1	30.1703	30.8173	1	35.1791	58.2794	1	1	1	1	1
B2M	1	1	1	1	1	1	17.4579	65.5494	1	52.295	1	47.1317	901.017	3604.15	1	1	148.106	245.321
B3GALNT1	1	1	23.2242	1	1	1	1	48.1323	1	52.3783	1	1	1	1	1	1	1	1
B3GALNT2	1	1	1	20.6772	1	1	1	1	47.9514	38.2542	27.9743	1	1	1	1	1	1	1
B3GALT2	1	1	41.7411	29.6637	34.1214	65.0783	1	1	1	71.4846	1	1	1	1	1	1	1	1
B3GALTL	1	1	41.6158	26.0789	48.1268	53.7276	18.3043	1	1	55.4972	1	1	190.591	1	1	1	1	1
B3GAT2	1	1	1	1	1	1	44.7114	1	1	1	1	1	1	1	1	1	1	1
B3GAT3	1	1	46.2186	31.5445	23.6095	1	1	58.0351	1	39.2994	28.3168	53.1274	90.0173	1	1	1	1	1
B4GALNT1	40.4302	21.5162	56.4356	37.2237	33.869	34.5696	22.9156	1	1	1	33.6023	1	1	1	1	1	1	1
B4GALT3	1	1	21.6322	26.7473	1	1	1	1	1	1	1	1	1	1	1	1	1	1
B4GALT6	40.8088	24.829	47.1602	70.8704	32.2793	48.5744	1	126.399	186.764	1	78.7142	70.7891	1	1	1	1	1	1
B9D1	35.773	1	26.2724	19.2971	1	1	26.839	1	1	1	1	1	1	1	1	1	1	1
BACH1	1	1	1	1	1	1	1	1	1	53.8631	75.7795	57.6974	1	109.146	1	1	1	139.456
BAG5	1	1	69.3187	35.2527	1	1	1	1	1	1	1	1	1	1	1	1	1	1
BAI2	57.7317	32.7547	70.2759	79.6372	46.5341	56.0129	28.1623	43.8391	1	1	1	1	1	1	1	1	1	1
BAIAP2	159.698	47.8551	142.002	75.6148	81.3367	127.191	86.7268	35.9633	1	30.4903	1	1	1	104.924	1	1	1	1
BAIAP3	64.9568	77.3483	153.206	53.6424	82.586	63.5783	1	42.8362	1	31.2227	31.023	108.147	1	1	1	1	1	1
BANP	28.567	46.0285	29.1883	21.6886	18.8399	1	1	1	1	1	1	1	1	1	1	1	1	1
BAP1	1	1	39.4655	31.4618	1	1	1	1	1	1	1	1	1	1	1	1	1	1
BAT3	1	1	29.4126	31.1237	1	1	1	1	1	1	1	1	1	1	1	1	1	1
BAZ1A	1	1	1	1	1	1	1	1	1	1	1	1	1	1	1	1	1	59.8578
BBIP1	1	1	29.4178	22.7005	24.8844	1	1	1	1	1	1	1	1	65.4204	1	1	1	1
BBOX1	1	1	1	1	1	1	1	1	1	1	1	1	1	1	67.8829	1	1	1
BCAN	1	1	37.9751	1	1	1	1	1	1	1	32.6915	1	1	1	200.563	1	1228.29	1
BCAP31	1	1	47.8473	30.2317	1	1	1	1	1	43.8996	1	1	1	1	1	1	1	1
BCAR1	1	1	28.0984	26.8815	1	1	1	1	1	1	1	1	1	1	1	87.066	1	1
BCAR3	1	1	1	44.0288	1	1	1	1	35.4999	1	1	1	1	1	73.8463	1	1	107.603
BCAS1	1	1	1	1	1	1	1	1	1	1	1	1	823.607	1	1	647.349	923.371	190.964
BCAT1	1	1	1	47.3529	1	1	1	66.0283	90.3086	50.0139	64.453	54.7567	1	1	1	1	1	1
BCAT2	1	1	1	1	1	1	1	1	1	1	1	1	1	1	113.274	1	1	1
BCCIP	1	1	34.0576	1	1	1	1	1	37.2133	1	1	1	1	1	1	1	1	1
BCHE	1	1	1	1	1	1	1	1	1	1	1	1	1	1	1	1	153.013	1
BCL11B	1	1	1	1	1	57.7192	1	71.7328	1	303.413	62.4194	44.2606	109.702	1	1	1	1	1
BCL2L1	1	1	26.7266	1	1	1	1	1	1	1	1	1	122.911	1	1	1	1	1
BCL2L13	25.4103	1	1	26.3574	26.4788	1	1	1	1	39.0794	1	1	1	1	1	1	1	1
BCL6	1	1	14.6646	1	1	1	1	42.4979	263.885	1	1	1	1	1	1	1	1	1
BCL7A	1	1	38.0076	41.0462	1	1	20.0023	1	1	1	1	48.5368	1	1	1	1	1	1
BCL9	1	1	1	1	1	1	1	1	37.0888	1	1	1	1	1	1	1	1	1
BDNF	1	1	1	29.1169	1	1	51.9729	1	1	1	1	1	1	1	1	1	1	1
BDNF.AS1	1	1	1	1	1	1	1	1	1	1	1	1	1	1	57.5212	65.3358	1	1
BECN1	1	1	40.9362	1	1	1	1	1	1	1	1	1	1	1	1	1	1	1
BEGAIN	36.232	1	27.3476	1	1	1	1	26.847	1	1	1	1	1	1	1	1	1	1
BEX4	60.7656	34.0824	245.856	88.7139	70.5921	64.8523	48.6654	93.2076	50.2802	119.276	96.3445	189.274	1	1	1	1	1	1
BGN	1	1	1	1	1	1	1	1	1	1	1	1	1	121.665	1	1	1	1
BHLHB9	1	1	34.9415	24.8144	1	1	1	34.0565	55.64	46.4834	1	1	1	1	1	1	1	1
BHLHE40	1	1	34.6467	33.404	1	1	1	1	1	1	1	1	20.5805	1	1	1	1	1
BHLHE41	1	1	1	1	1	1	1	1	1	1	1	1	1	1	1	1	1	267.483
BICD2	1	1	38.9472	1	1	1	1	1	1	1	1	1	1	1	1	1	1	1
BIN2	1	1	1	1	1	1	1	1	1	1	1	1	1	1	1	1	1	207.018
BIN3	1	1	28.5019	1	1	1	25.0557	1	1	1	1	1	1	1	1	1	1	1
BIRC2	1	1	24.6361	26.767	1	1	1	1	1	1	1	1	1	1	1	1	1	1
BLM	1	1	1	1	1	1	1	1	1	1	1	35.7041	1	1	1	1	144.222	1
BLMH	1	1	29.5033	1	1	1	1	1	1	1	1	1	1	75.6389	1	1	1	1
BLNK	1	1	1	1	1	1	1	1	1	1	1	1	1	1	1	1	1	550.239
BLOC1S2	1	1	32.7651	23.3825	1	1	1	1	1	1	1	1	1	1	1	1	1	1
BLZF1	29.4096	1	35.8761	19.7013	24.5216	1	41.8093	38.0558	1	36.4373	1	1	1	1	1	1	1	1
BMI1	1	1	18.9018	42.9012	1	1	1	1	1	1	1	1	1	1	1	1	1	1
BMP2K	1	1	1	1	1	1	1	1	1	1	28.3259	1	1	1	148.065	1	1	209.947
BMP6	1	1	1	1	1	1	1	1	1	49.5785	1	1	1	1	1	1	1	1
BMP7	1	1	1	1	1	1	1	1	1	1	1	1	1	1	119.568	1	93.9786	1
BMPR1B	1	1	1	1	1	1	1	1	1	1	1	1	1	1	555.207	1	1	1
BOK	1	1	1	1	1	1	1	1	1	1	1	1	1	1	1	157.641	1	1
BRAP	1	1	18.6827	22.7582	38.2253	1	1	1	1	1	1	1	1	1	1	1	1	1
BRCC3	26.5466	24.301	32.4343	43.5163	24.1035	1	125.926	53.2622	1	1	46.2352	1	1	1	1	1	1	1
BRD1	25.4722	1	31.1983	22.7782	1	44.3452	20.0842	1	1	30.2002	1	1	1	1	1	1	1	1
BRD2	1	1	31.7664	51.2883	1	1	1	1	1	64.1546	32.9753	42.3933	106.013	73.7238	1	1	1	1
BRD3	1	1	29.8358	32.8275	1	1	1	30.7478	77.6365	62.7657	24.5943	1	89.0754	1	1	1	1	1
BRD7	1	1	27.6965	1	1	1	1	1	1	1	1	1	1	1	1	1	1	1
BRD9	23.4138	1	30.128	28.0747	36.209	1	1	1	1	1	45.2548	1	1	1	1	1	1	1
BRF1	1	1	24.1627	1	1	1	1	1	1	30.8758	1	1	1	1	1	1	1	1
BRI3BP	27.1174	33.031	60.0351	26.9462	23.4473	45.5511	1	82.0638	1	96.167	49.7691	94.977	1	1	1	1	1	1
BRK1	38.8041	1	78.7231	52.5335	25.0652	1	1	1	1	30.748	1	1	1	1	1	1	1	1
BRP44	1	1	77.4448	1	1	1	1	1	1	35.0825	1	1	1	1	1	1	1	1
BRPF3	1	1	41.5439	23.6766	1	1	1	1	1	1	1	1	1	1	1	1	1	1
[truncated: 3,724 more rows]

## Sheet: LakeVIS_gene_signature
NAME	Ex1	Ex3	Ex4	Ex5	Ex6	Ex8	In1	In2	In3	In4	PVALB	SST	End	Per	Ast	Oli	OPC	Mic
[truncated: 5,016 more rows]

[truncated: 10 more sheets: AHBA_cellfrac_DFC, AHBA_cellfrac_VIS, PVALB_SNPs_1_500, SST_SNPs_1_500, PVALB_top500_enrichment, SST_top500_enrichment, RSFA_7Cluster_Stats, RSFA_SchaefParcel_Herit, Brainspan_dev, AHBA_Kim_subcortical]
